# Supplementary material for: Genome-wide analysis of OFP gene family in pepper (Capsicum annuum L.)
Source: Front Genet. 2022 Sep 30;13:941954. doi: 10.3389/fgene.2022.941954 (PMC9563708; doi:10.3389/fgene.2022.941954)
Supplement: Supplementary file 1 [file DataSheet1.xlsx]

## Sheet: S1
Table S1 qRT-PCR primers
Gene_id	Rename	Primer sequence (5'-3')	Primer
Capana12g002165	CazOFP23	F	TCTTGGTTCATGGCAATGGC
		R	GCTGTTGTTGGCATTTGCTC
Capana11g000348	CazOFP22	F	ATCCAAAGCCGAAGCAGAAG
		R	GCCACACTTCCAACAATCTTTG
Capana06g000645	CazOFP10	F	CATGGCTGGTTTCCCTTTCAAG
		R	AATCCATTTCTCCCTCCCAACC
Capana00g002905	CazOFP24	F	AGTGGGTGGTTCAGTAGTGAAG
		R	TTTTTCCGGCGAAACGACTC
Capana03g003702	CazOFP6	F	TTTCCAGCAACAACGACGAG
		R	GAGTACCTCTGAACAGCAACAC
Capana01g003670	CazOFP2	F	AACTTCTTCTCCATGGCCATG
		R	TTGTTGTTGTCGTCGTCGTC
Capana01g003669	CazOFP1	F	TGCATTCGCAGAGGTTTGAC
		R	TATTCGTCCCCCATGAACTGG
Capana09g000310	CazOFP12	F	TTTACAAGCAGCAGCATCGG
		R	TGCTGGAGGGCATTTTTGTC
Capana07g001811	CazOFP11	F	TGCAGTGCCTTGTGTTGTAG
		R	TGCACCATGGCATGTGTTAG
Capana06g000283	CazOFP9	F	TCCAGCAACAACAACTACGC
		R	TTTGGCAAATCCGAGGATGG
Capana02g002672	CazOFP4	F	TTCTTGCCGTTCCAAAGAGC
		R	TCCGGCTCGTAAGGAGTATTTG
Capana10g001230	CazOFP14	F	AGCATCAAGTGGCGTGAAG
		R	ACACTCTTCCTGCTTGCTTG
Capana02g001663	CazOFP3	F	AGGGGGAAGGTGAAATCAACAG
		R	CAGATAACGCACCAGCTTCTTC
Capana09g001195	CazOFP13	F	TTTACGCCTCGCAACGTTTC
		R	CTACAACGAGTGCATCCGATTC
Capana05g002442	CazOFP8	F	ATTCTTCTGCCGCTTCTTCG

## Sheet: S2
Table S2 OFP gene information of pepper
Gene_id	Rename	Forward/Reversed	Chromosome	Start	End	Number of amino acids	Molecular weight	pI	Instability index	GRAVY
Capana01g003669	CazOFP1	+	Chr01	232241135	232241707	190	21309.00	9.54	75.18	-0.502
Capana01g003670	CazOFP2	-	Chr01	232292240	232293154	241	27215	4.33	46.62	-0.509
Capana02g001663	CazOFP3	+	Chr02	130039325	130040470	381	44895.9	8.40	66.03	-1.020
Capana02g002672	CazOFP4	-	Chr02	148876668	148878213	308	35371.7	9.64	59.98	-1.009
Capana03g000334	CazOFP5	-	Chr03	4697938	4698892	281	31625.5	8.66	47.31	-0.691
Capana03g003702	CazOFP6	-	Chr03	234664266	234664961	231	26239.8	4.67	52.50	-0.630
Capana04g000381	CazOFP7	+	Chr04	5851920	5852744	274	31578.5	7.09	65.11	-0.717
Capana05g002442	CazOFP8	-	Chr05	215359869	215360555	228	25629.9	4.68	53.89	-0.358
Capana06g000283	CazOFP9	-	Chr06	3665060	3666079	339	38208.9	9.66	63.37	-0.797
Capana06g000645	CazOFP10	+	Chr06	9978466	9978933	155	17809.7	5.38	44.69	-0.048
Capana07g001811	CazOFP11	+	Chr07	204150055	204150549	164	18936.6	8.99	66.82	-0.678
Capana09g000310	CazOFP12	+	Chr09	9920448	9921820	282	32488.5	9.14	43.56	-0.873
Capana09g001195	CazOFP13	-	Chr09	122227248	122227967	239	26380.4	5.37	38.63	-0.308
Capana10g001230	CazOFP14	+	Chr10	130160053	130160583	176	20071.9	9.11	54.07	-0.520
Capana10g002095	CazOFP15	+	Chr10	197738443	197738880	145	16616	8.67	51.31	-0.385
Capana10g002096	CazOFP16	+	Chr10	197743774	197744211	145	16616	8.67	51.31	-0.385
Capana10g002097	CazOFP17	-	Chr10	197758891	197759853	320	36192.3	4.55	46.98	-0.531
Capana10g002098	CazOFP18	+	Chr10	197947802	197948308	168	19101.5	4.42	38.06	-0.330
Capana10g002099	CazOFP19	+	Chr10	197974400	197974897	165	18469.7	5.20	52.40	-0.420
Capana10g002100	CazOFP20	+	Chr10	198071699	198072034	111	12768.3	4.66	35.64	-0.372
Capana10g002104	CazOFP21	-	Chr10	198194224	198195186	320	36161.30	4.83	46.56	-0.529
Capana11g000348	CazOFP22	-	Chr11	9543157	9543564	135	15068.3	7.64	48.28	-0.591
Capana12g002165	CazOFP23	-	Chr12	202199887	202200639	250	28182.00	4.35	55.62	-0.657
Capana00g002905	CazOFP24	-	Chr00	504446483	504447703	406	46225.6	9.72	51.58	-0.823
Capang01g001844	CacOFP1	-	Chr01	101933423	101934115	231	26215.8	4.62	51.89	-0.594
Capang01g003395	CacOFP2	+	Chr01	291013889	291015106	406	46197.50	9.68	51.17	-0.821
Capang02g001492	CacOFP3	+	Chr02	126617372	126618514	381	44982	8.21	67.09	-1.030
Capang02g002400	CacOFP4	-	Chr02	147344435	147345977	335	38506.1	8.92	67.33	-0.986
Capang03g000309	CacOFP5	-	Chr03	5239607	5240558	281	31548.3	8.67	47.72	-0.707
Capang04g000354	CacOFP6	+	Chr04	6193775	6194566	264	30636.70	8.75	68.19	-0.672
Capang05g001990	CacOFP7	-	Chr05	193225912	193226592	227	25532.8	4.68	53.23	-0.353
Capang06g000272	CacOFP8	-	Chr06	3824912	3825928	339	38208.9	9.66	63.37	-0.797
Capang06g000600	CacOFP9	+	Chr06	9356046	9356510	155	17809.7	5.38	44.69	-0.048
Capang07g001809	CacOFP10	+	Chr07	200549180	200549671	164	18936.6	8.99	66.82	-0.678
Capang08g000595	CacOFP11	+	Chr08	23815709	23816284	192	21483.2	9.54	76.51	-0.505
Capang08g000596	CacOFP12	-	Chr08	23868469	23869380	274	30519.6	4.33	43.22	-0.407
Capang09g000292	CacOFP13	+	Chr09	9469360	9470764	282	32520.60	9.14	43.56	-0.881
Capang09g000909	CacOFP14	-	Chr09	83873585	83874301	239	26394.5	5.37	37.50	-0.308
Capang10g001043	CacOFP15	+	Chr10	127865959	127866978	340	38301.1	9.75	68.07	-0.807
Capang10g001855	CacOFP16	+	Chr10	192947540	192947980	147	16850.3	8.68	50.75	-0.366
Capang10g001856	CacOFP17	-	Chr10	192962872	192963831	320	36274.4	4.55	44.01	-0.515
Capang10g001857	CacOFP18	-	Chr10	192966168	192969361	315	35270.4	4.94	33.27	-0.520
Capang10g001859	CacOFP19	+	Chr10	193091917	193101575	238	27195.3	4.77	44.44	-0.541
Capang10g001861	CacOFP20	+	Chr10	193224158	193225105	313	35222.5	5.25	43.47	-0.406
Capang10g001863	CacOFP21	-	Chr10	193348942	193349901	320	36140.4	4.97	46.63	-0.509
Capang11g000323	CacOFP22	-	Chr11	8974337	8974720	128	14703.1	8.77	45.06	-0.669
Capang11g000324	CacOFP23	-	Chr11	8976701	8977060	120	13854	8.25	45.97	-0.594
Capang12g001856	CacOFP24	-	Chr12	166578210	166578959	250	28210	4.39	54.54	-0.661
PHT93985.1	CamOFP1	+	Chr01	91596346	91597452	368	40626.7	4.91	46.10	-0.635
PHT95520.1	CamOFP2	+	Chr01	256801714	256802300	126	14074.1	6.40	63.68	-0.112
PHT95521.1	CamOFP3	-	Chr01	256852243	256853157	304	33830.3	4.40	41.39	-0.427
PHT90291.1	CamOFP4	+	Chr02	137426870	137428135	421	49484.2	8.93	63.72	-1.017
PHT91194.1	CamOFP5	-	Chr02	155067850	155069395	335	38478	8.92	67.91	-0.985
PHT85943.1	CamOFP6	-	Chr03	24754681	24755376	231	26242.8	4.62	53.79	-0.605
PHT88768.1	CamOFP7	+	Chr03	279738243	279739197	281	31602.5	8.67	45.94	-0.682
PHT84793.1	CamOFP8	-	Chr04	234196224	234200808	436	49428.2	5.99	55.79	-0.356
PHT82131.1	CamOFP9	+	Chr05	223449014	223449451	145	16616	8.67	51.31	-0.385
PHT82132.1	CamOFP10	-	Chr05	223464188	223465150	320	36192.3	4.55	46.98	-0.531
PHT82493.1	CamOFP11	+	Chr05	236970356	236971036	226	25444.8	4.68	54.56	-0.318
PHT79195.1	CamOFP12	-	Chr06	208904727	208905038	103	11817.5	4.59	35.57	-0.359
PHT79899.1	CamOFP13	-	Chr06	230951282	230951674	130	15152.7	8.22	31.34	-0.165
PHT80370.1	CamOFP14	-	Chr06	239575789	239576808	339	38295	9.70	62.54	-0.810
PHT76741.1	CamOFP15	+	Chr07	229786212	229786706	164	18936.6	8.99	66.82	-0.678
PHT74641.1	CamOFP16	+	Chr08	131414661	131415674	337	38375.8	9.62	51.84	-0.859
PHT72525.1	CamOFP17	+	Chr09	100642269	100642988	239	26380.4	5.37	38.63	-0.308
PHT70189.1	CamOFP18	+	Chr10	89765736	89766764	342	38563.50	9.94	66.25	-0.833
PHT71118.1	CamOFP19	+	Chr10	221947761	221948403	190	20883.5	4.63	39.97	-0.253
PHT71146.1	CamOFP20	+	Chr10	223577629	223578591	320	36161.30	4.83	46.56	-0.529
PHT71148.1	CamOFP21	-	Chr10	223701899	223702234	111	12768.3	4.66	35.64	-0.372
PHT71152.1	CamOFP22	-	Chr10	223796994	223797491	165	18376.6	5.35	50.32	-0.408
PHT69076.1	CamOFP23	-	Chr11	257686210	257686617	135	15353.6	8.61	47.65	-0.748
PHT65371.1	CamOFP24	-	Chr12	32895045	32895809	254	28626.6	4.43	55.85	-0.671
PHT62009.1	CamOFP25	+	scaffold1463	61159	61521	120	13567.6	4.36	50.43	0.072
PHT60812.1	CamOFP26	+	scaffold2890	2959	3379	129	14752.6	4.54	35.48	-0.457

## Sheet: S3
Table S3 Analysis of the evolutionary pressure of selection on the OFP genes in pepper
Collateral homologous	Synonymous substitution rate(Ks)	Non-synonymous substitution rate(Ka)	Selective pressure ratio(Ka/Ks)
CazOFP8-CazOFP23	2.4928	16.504	6.6207
CazOFP17-CazOFP21	1.2441	1.3557	1.0897
CacOFP4-CacOFP8	2.3995	4.2491	1.7709
CacOFP6-CacOFP4	59.1311	3.2503	0.055
CacOFP16-CacOFP11	2.1397	2.8974	1.3541
CacOFP23-CacOFP22	0.409	0.977	2.389
CamOFP11_CamOFP24	1.1054	6.2469	5.6512
CamOFP10_CamOFP20	1.2441	1.3557	1.0897
CamOFP14_CamOFP18	2.3596	2.1842	0.9256

## Sheet: S4
Table S4 Pepper OFP cis-element information
Gene_id	Rename	Cis-element name	start	end	Forward/reversed	Species	Cis-element type
Capana01g003669	CazOFP1	ARE	1070	1076	+	Zea mays	cis-acting regulatory element essential for the anaerobic induction
Capana01g003669	CazOFP1	ARE	1369	1375	+	Zea mays	cis-acting regulatory element essential for the anaerobic induction
Capana01g003669	CazOFP1	G-box	1358	1366	-	Brassica napus	cis-acting regulatory element involved in light responsiveness
Capana01g003669	CazOFP1	G-box	1359	1365	-	Arabidopsis thaliana	cis-acting regulatory element involved in light responsiveness
Capana01g003669	CazOFP1	circadian	1394	1403	-	Lycopersicon esculentum	cis-acting regulatory element involved in circadian control
Capana01g003669	CazOFP1	circadian	1810	1819	+	Lycopersicon esculentum	cis-acting regulatory element involved in circadian control
Capana01g003669	CazOFP1	TATC-box	465	472	-	Oryza sativa	cis-acting element involved in gibberellin-responsiveness
Capana01g003669	CazOFP1	ABRE	1359	1365	-	Arabidopsis thaliana	cis-acting element involved in the abscisic acid responsiveness
Capana01g003669	CazOFP1	ABRE	1360	1365	+	Arabidopsis thaliana	cis-acting element involved in the abscisic acid responsiveness
Capana01g003669	CazOFP1	TCA-element	1493	1502	-	Nicotiana tabacum	cis-acting element involved in salicylic acid responsiveness
Capana01g003669	CazOFP1	TGA-element	398	404	-	Brassica oleracea	auxin-responsive element
Capana01g003669	CazOFP1	Box 4	126	132	+	Petroselinum crispum	part of a conserved DNA module involved in light responsiveness
Capana01g003669	CazOFP1	Box 4	431	437	+	Petroselinum crispum	part of a conserved DNA module involved in light responsiveness
Capana01g003669	CazOFP1	Box 4	1054	1060	-	Petroselinum crispum	part of a conserved DNA module involved in light responsiveness
Capana01g003669	CazOFP1	Box 4	1715	1721	-	Petroselinum crispum	part of a conserved DNA module involved in light responsiveness
Capana01g003669	CazOFP1	LAMP-element	1584	1592	-	Pisum sativum	part of a light responsive element
Capana01g003669	CazOFP1	TCCC-motif	132	139	-	Spinacia oleracea	part of a light responsive element
Capana01g003669	CazOFP1	TCCC-motif	1023	1030	-	Spinacia oleracea	part of a light responsive element
Capana01g003669	CazOFP1	TCCC-motif	1155	1162	+	Spinacia oleracea	part of a light responsive element
Capana01g003669	CazOFP1	TCT-motif	811	817	+	Arabidopsis thaliana	part of a light responsive element
Capana01g003669	CazOFP1	I-box	1583	1593	+	Helianthus annuus	part of a light responsive element
Capana01g003669	CazOFP1	GT1-motif	260	267	-	Avena sativa	light responsive element
Capana01g003669	CazOFP1	GT1-motif	261	267	-	Arabidopsis thaliana	light responsive element
Capana01g003669	CazOFP1	AuxRR-core	1849	1856	+	Nicotiana tabacum	cis-acting regulatory element involved in auxin responsiveness
Capana01g003669	CazOFP1	G-Box	1359	1365	-	Pisum sativum	cis-acting regulatory element involved in light responsiveness
Capana01g003669	CazOFP1	GARE-motif	1607	1614	-	Brassica oleracea	gibberellin-responsive element
Capana01g003670	CazOFP2	TCT-motif	1362	1368	-	Arabidopsis thaliana	part of a light responsive element
Capana01g003670	CazOFP2	Box 4	918	924	+	Petroselinum crispum	part of a conserved DNA module involved in light responsiveness
Capana01g003670	CazOFP2	Box 4	1102	1108	-	Petroselinum crispum	part of a conserved DNA module involved in light responsiveness
Capana01g003670	CazOFP2	CAT-box	82	88	+	Arabidopsis thaliana	cis-acting regulatory element related to meristem expression
Capana01g003670	CazOFP2	G-Box	96	102	+	Pisum sativum	cis-acting regulatory element involved in light responsiveness
Capana01g003670	CazOFP2	G-Box	908	918	+	Triticum aestivum	cis-acting regulatory element involved in light responsiveness
Capana01g003670	CazOFP2	AuxRR-core	1706	1713	+	Nicotiana tabacum	cis-acting regulatory element involved in auxin responsiveness
Capana01g003670	CazOFP2	GT1-motif	227	233	-	Arabidopsis thaliana	light responsive element
Capana01g003670	CazOFP2	GT1-motif	1215	1221	-	Arabidopsis thaliana	light responsive element
Capana01g003670	CazOFP2	GA-motif	1869	1877	+	Arabidopsis thaliana	part of a light responsive element
Capana01g003670	CazOFP2	ACE	1583	1592	-	Petroselinum crispum	cis-acting element involved in light responsiveness
Capana01g003670	CazOFP2	ARE	250	256	+	Zea mays	cis-acting regulatory element essential for the anaerobic induction
Capana01g003670	CazOFP2	ARE	1115	1121	+	Zea mays	cis-acting regulatory element essential for the anaerobic induction
Capana01g003670	CazOFP2	ARE	1461	1467	-	Zea mays	cis-acting regulatory element essential for the anaerobic induction
Capana01g003670	CazOFP2	ARE	1861	1867	+	Zea mays	cis-acting regulatory element essential for the anaerobic induction
Capana01g003670	CazOFP2	ARE	1920	1926	+	Zea mays	cis-acting regulatory element essential for the anaerobic induction
Capana01g003670	CazOFP2	MRE	452	459	+	Petroselinum crispum	MYB binding site involved in light responsiveness
Capana01g003670	CazOFP2	MRE	1438	1445	+	Petroselinum crispum	MYB binding site involved in light responsiveness
Capana01g003670	CazOFP2	MRE	1615	1622	+	Petroselinum crispum	MYB binding site involved in light responsiveness
Capana01g003670	CazOFP2	G-box	96	102	+	Arabidopsis thaliana	cis-acting regulatory element involved in light responsiveness
Capana01g003670	CazOFP2	AE-box	596	604	-	Arabidopsis thaliana	part of a module for light response
Capana01g003670	CazOFP2	ABRE	94	103	+	Triticum aestivum	cis-acting element involved in the abscisic acid responsiveness
Capana01g003670	CazOFP2	ABRE	96	102	+	Arabidopsis thaliana	cis-acting element involved in the abscisic acid responsiveness
Capana01g003670	CazOFP2	ABRE	97	102	+	Arabidopsis thaliana	cis-acting element involved in the abscisic acid responsiveness
Capana01g003670	CazOFP2	Gap-box	1962	1971.5	-	Arabidopsis thaliana	part of a light responsive element
Capana01g003670	CazOFP2	TCA-element	471	480	+	Nicotiana tabacum	cis-acting element involved in salicylic acid responsiveness
Capana02g001663	CazOFP3	TC-rich repeats	1467	1476	-	Nicotiana tabacum	cis-acting element involved in defense and stress responsiveness
Capana02g001663	CazOFP3	TC-rich repeats	1527	1536	-	Nicotiana tabacum	cis-acting element involved in defense and stress responsiveness
Capana02g001663	CazOFP3	TCT-motif	1467	1473	-	Arabidopsis thaliana	part of a light responsive element
Capana02g001663	CazOFP3	Box 4	400	406	+	Petroselinum crispum	part of a conserved DNA module involved in light responsiveness
Capana02g001663	CazOFP3	Box 4	1188	1194	-	Petroselinum crispum	part of a conserved DNA module involved in light responsiveness
Capana02g001663	CazOFP3	TATC-box	1133	1140	-	Oryza sativa	cis-acting element involved in gibberellin-responsiveness
Capana02g001663	CazOFP3	MRE	1760	1767	+	Petroselinum crispum	MYB binding site involved in light responsiveness
Capana02g001663	CazOFP3	MBS	1431	1437	+	Arabidopsis thaliana	MYB binding site involved in drought-inducibility
Capana02g001663	CazOFP3	G-box	215	221	-	Zea mays	cis-acting regulatory element involved in light responsiveness
Capana02g001663	CazOFP3	G-box	246	252	-	Arabidopsis thaliana	cis-acting regulatory element involved in light responsiveness
Capana02g001663	CazOFP3	G-box	443	449	-	Zea mays	cis-acting regulatory element involved in light responsiveness
Capana02g001663	CazOFP3	TGACG-motif	442	447	+	Hordeum vulgare	cis-acting regulatory element involved in the MeJA-responsiveness
Capana02g001663	CazOFP3	TGACG-motif	1282	1287	+	Hordeum vulgare	cis-acting regulatory element involved in the MeJA-responsiveness
Capana02g001663	CazOFP3	CGTCA-motif	442	447	-	Hordeum vulgare	cis-acting regulatory element involved in the MeJA-responsiveness
Capana02g001663	CazOFP3	CGTCA-motif	1282	1287	-	Hordeum vulgare	cis-acting regulatory element involved in the MeJA-responsiveness
Capana02g001663	CazOFP3	ABRE	216	221	+	Arabidopsis thaliana	cis-acting element involved in the abscisic acid responsiveness
Capana02g001663	CazOFP3	ABRE	246	251	-	Arabidopsis thaliana	cis-acting element involved in the abscisic acid responsiveness
Capana02g001663	CazOFP3	ABRE	444	449	+	Arabidopsis thaliana	cis-acting element involved in the abscisic acid responsiveness
Capana02g001663	CazOFP3	TCA-element	1519	1528	-	Nicotiana tabacum	cis-acting element involved in salicylic acid responsiveness
Capana02g001663	CazOFP3	TCA-element	1765	1774	-	Nicotiana tabacum	cis-acting element involved in salicylic acid responsiveness
Capana02g001663	CazOFP3	TGA-element	212	218	+	Brassica oleracea	auxin-responsive element
Capana02g001663	CazOFP3	O2-site	1898	1907	+	Zea mays	cis-acting regulatory element involved in zein metabolism regulation
Capana02g002672	CazOFP4	Unnamed__1	1184	1195	-	Glycine max	60K protein binding site
Capana02g002672	CazOFP4	AE-box	692	700	+	Arabidopsis thaliana	part of a module for light response
Capana02g002672	CazOFP4	GATA-motif	221	228	+	Pisum sativum	part of a light responsive element
Capana02g002672	CazOFP4	GATA-motif	645	654	-	Solanum tuberosum	part of a light responsive element
Capana02g002672	CazOFP4	TCA-element	35	44	+	Nicotiana tabacum	cis-acting element involved in salicylic acid responsiveness
Capana02g002672	CazOFP4	TCA-element	1054	1063	-	Nicotiana tabacum	cis-acting element involved in salicylic acid responsiveness
Capana02g002672	CazOFP4	ABRE	812	817	+	Arabidopsis thaliana	cis-acting element involved in the abscisic acid responsiveness
Capana02g002672	CazOFP4	TGA-element	952	958	-	Brassica oleracea	auxin-responsive element
Capana02g002672	CazOFP4	O2-site	730	738	+	Zea mays	cis-acting regulatory element involved in zein metabolism regulation
Capana02g002672	CazOFP4	O2-site	864	872	-	Zea mays	cis-acting regulatory element involved in zein metabolism regulation
Capana02g002672	CazOFP4	AuxRE	1826	1837	+	Glycine max	part of an auxin-responsive element
Capana02g002672	CazOFP4	ATC-motif	99	107	-	Spinacia oleracea	part of a conserved DNA module involved in light responsiveness
Capana02g002672	CazOFP4	GA-motif	171	179	+	Arabidopsis thaliana	part of a light responsive element
Capana02g002672	CazOFP4	ARE	74	80	-	Zea mays	cis-acting regulatory element essential for the anaerobic induction
Capana02g002672	CazOFP4	ARE	1028	1034	+	Zea mays	cis-acting regulatory element essential for the anaerobic induction
Capana02g002672	CazOFP4	ARE	1133	1139	-	Zea mays	cis-acting regulatory element essential for the anaerobic induction
Capana02g002672	CazOFP4	ARE	1870	1876	+	Zea mays	cis-acting regulatory element essential for the anaerobic induction
Capana02g002672	CazOFP4	A-box	657	663	+	Petroselinum crispum	cis-acting regulatory element
Capana02g002672	CazOFP4	A-box	661	667	+	Petroselinum crispum	cis-acting regulatory element
Capana02g002672	CazOFP4	GARE-motif	1114	1121	-	Brassica oleracea	gibberellin-responsive element
Capana02g002672	CazOFP4	G-Box	811	817	-	Pisum sativum	cis-acting regulatory element involved in light responsiveness
Capana02g002672	CazOFP4	GT1-motif	411	417	+	Arabidopsis thaliana	light responsive element
Capana02g002672	CazOFP4	I-box	643	652	-	Zea mays	part of a light responsive element
Capana02g002672	CazOFP4	TCT-motif	323	329	-	Arabidopsis thaliana	part of a light responsive element
Capana02g002672	CazOFP4	LAMP-element	541	549	-	Pisum sativum	part of a light responsive element
Capana02g002672	CazOFP4	LAMP-element	1977	1985	+	Pisum sativum	part of a light responsive element
Capana02g002672	CazOFP4	TCCC-motif	337	344	-	Spinacia oleracea	part of a light responsive element
Capana02g002672	CazOFP4	AT-rich element	43	53	-	Glycine max	binding site of AT-rich DNA binding protein (ATBP-1)
Capana02g002672	CazOFP4	chs-CMA1a	487	495	+	Daucus carota	part of a light responsive element
Capana02g002672	CazOFP4	Box 4	228	234	+	Petroselinum crispum	part of a conserved DNA module involved in light responsiveness
Capana02g002672	CazOFP4	Box 4	500	506	+	Petroselinum crispum	part of a conserved DNA module involved in light responsiveness
Capana02g002672	CazOFP4	CAT-box	56	62	-	Arabidopsis thaliana	cis-acting regulatory element related to meristem expression
Capana03g000334	CazOFP5	TGA-element	1161	1167	-	Brassica oleracea	auxin-responsive element
Capana03g000334	CazOFP5	TCA-element	1208	1217	+	Nicotiana tabacum	cis-acting element involved in salicylic acid responsiveness
Capana03g000334	CazOFP5	ABRE	281	286	+	Arabidopsis thaliana	cis-acting element involved in the abscisic acid responsiveness
Capana03g000334	CazOFP5	ABRE	958	964	+	Arabidopsis thaliana	cis-acting element involved in the abscisic acid responsiveness
Capana03g000334	CazOFP5	ABRE	959	964	+	Arabidopsis thaliana	cis-acting element involved in the abscisic acid responsiveness
Capana03g000334	CazOFP5	O2-site	654	663	+	Zea mays	cis-acting regulatory element involved in zein metabolism regulation
Capana03g000334	CazOFP5	GC-motif	674	680	-	Zea mays	enhancer-like element involved in anoxic specific inducibility
Capana03g000334	CazOFP5	GCN4_motif	293	300	-	Oryza sativa	cis-regulatory element involved in endosperm expression
Capana03g000334	CazOFP5	GATA-motif	1108	1115	+	Arabidopsis thaliana	part of a light responsive element
Capana03g000334	CazOFP5	G-box	280	286	+	Arabidopsis thaliana	cis-acting regulatory element involved in light responsiveness
Capana03g000334	CazOFP5	G-box	958	964	+	Arabidopsis thaliana	cis-acting regulatory element involved in light responsiveness
Capana03g000334	CazOFP5	G-box	1662	1668	+	Zea mays	cis-acting regulatory element involved in light responsiveness
Capana03g000334	CazOFP5	ARE	1017	1023	-	Zea mays	cis-acting regulatory element essential for the anaerobic induction
Capana03g000334	CazOFP5	ARE	1959	1965	-	Zea mays	cis-acting regulatory element essential for the anaerobic induction
Capana03g000334	CazOFP5	chs-CMA2a	1566	1574	-	Petroselinum crispum	part of a light responsive element
Capana03g000334	CazOFP5	GT1-motif	103	110	+	Avena sativa	light responsive element
Capana03g000334	CazOFP5	GARE-motif	1813	1820	-	Brassica oleracea	gibberellin-responsive element
Capana03g000334	CazOFP5	A-box	644	650	-	Petroselinum crispum	cis-acting regulatory element
Capana03g000334	CazOFP5	A-box	738	744	+	Petroselinum crispum	cis-acting regulatory element
Capana03g000334	CazOFP5	G-Box	958	964	+	Pisum sativum	cis-acting regulatory element involved in light responsiveness
Capana03g000334	CazOFP5	CAT-box	906	912	-	Arabidopsis thaliana	cis-acting regulatory element related to meristem expression
Capana03g000334	CazOFP5	Box 4	1789	1795	-	Petroselinum crispum	part of a conserved DNA module involved in light responsiveness
Capana03g000334	CazOFP5	Box 4	1858	1864	-	Petroselinum crispum	part of a conserved DNA module involved in light responsiveness
Capana03g000334	CazOFP5	Box 4	1884	1890	-	Petroselinum crispum	part of a conserved DNA module involved in light responsiveness
Capana03g000334	CazOFP5	Box 4	1991	1997	-	Petroselinum crispum	part of a conserved DNA module involved in light responsiveness
Capana03g000334	CazOFP5	WUN-motif	53	62	-	Brassica oleracea	wound-responsive element
Capana03g000334	CazOFP5	TC-rich repeats	1222	1231	+	Nicotiana tabacum	cis-acting element involved in defense and stress responsiveness
Capana03g000334	CazOFP5	TCT-motif	479	485	-	Arabidopsis thaliana	part of a light responsive element
Capana03g000334	CazOFP5	TCT-motif	563	569	-	Arabidopsis thaliana	part of a light responsive element
Capana03g000334	CazOFP5	TCT-motif	1645	1651	-	Arabidopsis thaliana	part of a light responsive element
Capana03g000334	CazOFP5	chs-CMA1a	189	197	-	Daucus carota	part of a light responsive element
Capana03g000334	CazOFP5	chs-CMA1a	1979	1987	+	Daucus carota	part of a light responsive element
Capana03g003702	CazOFP6	AT-rich sequence	1638	1647	-	Pisum sativum	element for maximal elicitor-mediated activation (2copies)
Capana03g003702	CazOFP6	A-box	1938	1944	-	Petroselinum crispum	cis-acting regulatory element
Capana03g003702	CazOFP6	Box 4	648	654	+	Petroselinum crispum	part of a conserved DNA module involved in light responsiveness
Capana03g003702	CazOFP6	Box 4	1727	1733	-	Petroselinum crispum	part of a conserved DNA module involved in light responsiveness
Capana03g003702	CazOFP6	Box 4	1762	1768	-	Petroselinum crispum	part of a conserved DNA module involved in light responsiveness
Capana03g003702	CazOFP6	chs-CMA1a	1699	1707	+	Daucus carota	part of a light responsive element
Capana03g003702	CazOFP6	TGA-element	24	30	+	Brassica oleracea	auxin-responsive element
Capana03g003702	CazOFP6	TGA-element	665	671	+	Brassica oleracea	auxin-responsive element
Capana03g003702	CazOFP6	TGA-element	744	750	+	Brassica oleracea	auxin-responsive element
Capana03g003702	CazOFP6	ABRE	359	364	-	Arabidopsis thaliana	cis-acting element involved in the abscisic acid responsiveness
Capana03g003702	CazOFP6	TGACG-motif	40	45	+	Hordeum vulgare	cis-acting regulatory element involved in the MeJA-responsiveness
Capana03g003702	CazOFP6	TGACG-motif	1625	1630	+	Hordeum vulgare	cis-acting regulatory element involved in the MeJA-responsiveness
Capana03g003702	CazOFP6	TGACG-motif	1969	1974	-	Hordeum vulgare	cis-acting regulatory element involved in the MeJA-responsiveness
Capana03g003702	CazOFP6	CGTCA-motif	40	45	-	Hordeum vulgare	cis-acting regulatory element involved in the MeJA-responsiveness
Capana03g003702	CazOFP6	CGTCA-motif	1625	1630	-	Hordeum vulgare	cis-acting regulatory element involved in the MeJA-responsiveness
Capana03g003702	CazOFP6	CGTCA-motif	1969	1974	+	Hordeum vulgare	cis-acting regulatory element involved in the MeJA-responsiveness
Capana03g003702	CazOFP6	GATA-motif	952	962	-	Arabidopsis thaliana	part of a light responsive element
Capana03g003702	CazOFP6	GATA-motif	1459	1466	-	Arabidopsis thaliana	part of a light responsive element
Capana03g003702	CazOFP6	GATA-motif	1919	1926	-	Pisum sativum	part of a light responsive element
Capana03g003702	CazOFP6	AE-box	1227	1235	+	Arabidopsis thaliana	part of a module for light response
Capana03g003702	CazOFP6	G-box	359	365	+	Zea mays	cis-acting regulatory element involved in light responsiveness
Capana03g003702	CazOFP6	G-box	1287	1293	+	Zea mays	cis-acting regulatory element involved in light responsiveness
Capana03g003702	CazOFP6	MBSI	1508	1518.5	+	Petunia hybrida	MYB binding site involved in flavonoid biosynthetic genes regulation
Capana03g003702	CazOFP6	ARE	580	586	+	Zea mays	cis-acting regulatory element essential for the anaerobic induction
Capana03g003702	CazOFP6	ARE	1203	1209	+	Zea mays	cis-acting regulatory element essential for the anaerobic induction
Capana03g003702	CazOFP6	ARE	1420	1426	+	Zea mays	cis-acting regulatory element essential for the anaerobic induction
Capana03g003702	CazOFP6	ARE	1956	1962	+	Zea mays	cis-acting regulatory element essential for the anaerobic induction
Capana03g003702	CazOFP6	TATC-box	1282	1289	+	Oryza sativa	cis-acting element involved in gibberellin-responsiveness
Capana04g000381	CazOFP7	A-box	1193	1199	+	Petroselinum crispum	cis-acting regulatory element
Capana04g000381	CazOFP7	ATCT-motif	865	874	-	Pisum sativum	part of a conserved DNA module involved in light responsiveness
Capana04g000381	CazOFP7	TCT-motif	477	483	-	Arabidopsis thaliana	part of a light responsive element
Capana04g000381	CazOFP7	WUN-motif	1547	1556	-	Brassica oleracea	wound-responsive element
Capana04g000381	CazOFP7	Box 4	758	764	+	Petroselinum crispum	part of a conserved DNA module involved in light responsiveness
Capana04g000381	CazOFP7	TGACG-motif	518	523	+	Hordeum vulgare	cis-acting regulatory element involved in the MeJA-responsiveness
Capana04g000381	CazOFP7	TGACG-motif	1415	1420	-	Hordeum vulgare	cis-acting regulatory element involved in the MeJA-responsiveness
Capana04g000381	CazOFP7	TGACG-motif	1616	1621	+	Hordeum vulgare	cis-acting regulatory element involved in the MeJA-responsiveness
Capana04g000381	CazOFP7	LTR	682	688	+	Hordeum vulgare	cis-acting element involved in low-temperature responsiveness
Capana04g000381	CazOFP7	CGTCA-motif	518	523	-	Hordeum vulgare	cis-acting regulatory element involved in the MeJA-responsiveness
Capana04g000381	CazOFP7	CGTCA-motif	1415	1420	+	Hordeum vulgare	cis-acting regulatory element involved in the MeJA-responsiveness
Capana04g000381	CazOFP7	CGTCA-motif	1616	1621	-	Hordeum vulgare	cis-acting regulatory element involved in the MeJA-responsiveness
Capana04g000381	CazOFP7	O2-site	1412	1421	-	Zea mays	cis-acting regulatory element involved in zein metabolism regulation
Capana04g000381	CazOFP7	ABRE	1413	1418	-	Arabidopsis thaliana	cis-acting element involved in the abscisic acid responsiveness
Capana04g000381	CazOFP7	ACE	1353	1362	+	Petroselinum crispum	cis-acting element involved in light responsiveness
Capana04g000381	CazOFP7	ARE	68	74	-	Zea mays	cis-acting regulatory element essential for the anaerobic induction
Capana04g000381	CazOFP7	MBS	602	608	-	Arabidopsis thaliana	MYB binding site involved in drought-inducibility
Capana04g000381	CazOFP7	G-box	1413	1419	+	Zea mays	cis-acting regulatory element involved in light responsiveness
Capana05g002442	CazOFP8	ABRE	556	561	+	Arabidopsis thaliana	cis-acting element involved in the abscisic acid responsiveness
Capana05g002442	CazOFP8	Sp1	279	285	-	Oryza sativa	light responsive element
Capana05g002442	CazOFP8	Sp1	1100	1106	+	Oryza sativa	light responsive element
Capana05g002442	CazOFP8	O2-site	986	994	+	Zea mays	cis-acting regulatory element involved in zein metabolism regulation
Capana05g002442	CazOFP8	O2-site	1651	1660	-	Zea mays	cis-acting regulatory element involved in zein metabolism regulation
Capana05g002442	CazOFP8	CGTCA-motif	106	111	-	Hordeum vulgare	cis-acting regulatory element involved in the MeJA-responsiveness
Capana05g002442	CazOFP8	TGACG-motif	106	111	+	Hordeum vulgare	cis-acting regulatory element involved in the MeJA-responsiveness
Capana05g002442	CazOFP8	GATA-motif	877	887	+	Arabidopsis thaliana	part of a light responsive element
Capana05g002442	CazOFP8	G-box	555	561	+	Arabidopsis thaliana	cis-acting regulatory element involved in light responsiveness
Capana05g002442	CazOFP8	ARE	831	837	+	Zea mays	cis-acting regulatory element essential for the anaerobic induction
Capana05g002442	CazOFP8	AT1-motif	1176	1189	+	Solanum tuberosum	part of a light responsive module
Capana05g002442	CazOFP8	GT1-motif	1170	1176	+	Arabidopsis thaliana	light responsive element
Capana05g002442	CazOFP8	I-box	1708	1718	+	Gossypium hirsutum	part of a light responsive element
Capana05g002442	CazOFP8	CAT-box	1277	1283	+	Arabidopsis thaliana	cis-acting regulatory element related to meristem expression
Capana05g002442	CazOFP8	ACA-motif	243	255	-	Zea mays	part of gapA in (gapA-CMA1) involved with light responsiveness
Capana05g002442	CazOFP8	TCT-motif	1289	1295	-	Arabidopsis thaliana	part of a light responsive element
Capana06g000283	CazOFP9	G-Box	509	515	+	Pisum sativum	cis-acting regulatory element involved in light responsiveness
Capana06g000283	CazOFP9	G-Box	1434	1440	-	Pisum sativum	cis-acting regulatory element involved in light responsiveness
Capana06g000283	CazOFP9	chs-CMA2a	985	993	-	Petroselinum crispum	part of a light responsive element
Capana06g000283	CazOFP9	TCT-motif	1799	1805	-	Arabidopsis thaliana	part of a light responsive element
Capana06g000283	CazOFP9	TC-rich repeats	1468	1477	+	Nicotiana tabacum	cis-acting element involved in defense and stress responsiveness
Capana06g000283	CazOFP9	TC-rich repeats	1799	1808	-	Nicotiana tabacum	cis-acting element involved in defense and stress responsiveness
Capana06g000283	CazOFP9	chs-CMA1a	445	453	-	Daucus carota	part of a light responsive element
Capana06g000283	CazOFP9	Box 4	619	625	+	Petroselinum crispum	part of a conserved DNA module involved in light responsiveness
Capana06g000283	CazOFP9	Box 4	1127	1133	-	Petroselinum crispum	part of a conserved DNA module involved in light responsiveness
Capana06g000283	CazOFP9	Box 4	1319	1325	-	Petroselinum crispum	part of a conserved DNA module involved in light responsiveness
Capana06g000283	CazOFP9	Box 4	1406	1412	-	Petroselinum crispum	part of a conserved DNA module involved in light responsiveness
Capana06g000283	CazOFP9	CGTCA-motif	1480	1485	+	Hordeum vulgare	cis-acting regulatory element involved in the MeJA-responsiveness
Capana06g000283	CazOFP9	GC-motif	1643	1649	+	Zea mays	enhancer-like element involved in anoxic specific inducibility
Capana06g000283	CazOFP9	LTR	823	829	+	Hordeum vulgare	cis-acting element involved in low-temperature responsiveness
Capana06g000283	CazOFP9	TGACG-motif	1480	1485	-	Hordeum vulgare	cis-acting regulatory element involved in the MeJA-responsiveness
Capana06g000283	CazOFP9	TGA-element	1218	1224	-	Brassica oleracea	auxin-responsive element
Capana06g000283	CazOFP9	ABRE	509	515	+	Arabidopsis thaliana	cis-acting element involved in the abscisic acid responsiveness
Capana06g000283	CazOFP9	ABRE	510	515	+	Arabidopsis thaliana	cis-acting element involved in the abscisic acid responsiveness
Capana06g000283	CazOFP9	ABRE	1435	1440	+	Arabidopsis thaliana	cis-acting element involved in the abscisic acid responsiveness
Capana06g000283	CazOFP9	Sp1	1640	1646	-	Oryza sativa	light responsive element
Capana06g000283	CazOFP9	O2-site	952	960	-	Zea mays	cis-acting regulatory element involved in zein metabolism regulation
Capana06g000283	CazOFP9	O2-site	1025	1034	+	Zea mays	cis-acting regulatory element involved in zein metabolism regulation
Capana06g000283	CazOFP9	TATC-box	1622	1629	-	Oryza sativa	cis-acting element involved in gibberellin-responsiveness
Capana06g000283	CazOFP9	GA-motif	1261	1269	-	Arabidopsis thaliana	part of a light responsive element
Capana06g000283	CazOFP9	G-box	509	515	+	Arabidopsis thaliana	cis-acting regulatory element involved in light responsiveness
Capana06g000283	CazOFP9	MBS	26	32	-	Arabidopsis thaliana	MYB binding site involved in drought-inducibility
Capana06g000283	CazOFP9	MBS	1328	1334	+	Arabidopsis thaliana	MYB binding site involved in drought-inducibility
Capana06g000283	CazOFP9	ARE	1835	1841	+	Zea mays	cis-acting regulatory element essential for the anaerobic induction
Capana06g000645	CazOFP10	ARE	59	65	-	Zea mays	cis-acting regulatory element essential for the anaerobic induction
Capana06g000645	CazOFP10	MBS	1697	1703	+	Arabidopsis thaliana	MYB binding site involved in drought-inducibility
Capana06g000645	CazOFP10	MRE	1992	1999	+	Petroselinum crispum	MYB binding site involved in light responsiveness
Capana06g000645	CazOFP10	ACE	1643	1652	+	Petroselinum crispum	cis-acting element involved in light responsiveness
Capana06g000645	CazOFP10	TGA-element	1912	1918	-	Brassica oleracea	auxin-responsive element
Capana06g000645	CazOFP10	ABRE	335	340	+	Arabidopsis thaliana	cis-acting element involved in the abscisic acid responsiveness
Capana06g000645	CazOFP10	GATA-motif	377	384	-	Arabidopsis thaliana	part of a light responsive element
Capana06g000645	CazOFP10	AE-box	401	409	-	Arabidopsis thaliana	part of a module for light response
Capana06g000645	CazOFP10	HD-Zip 1	1118	1126	-	Arabidopsis thaliana	element involved in differentiation of the palisade mesophyll cells
Capana06g000645	CazOFP10	Box 4	561	567	+	Petroselinum crispum	part of a conserved DNA module involved in light responsiveness
Capana06g000645	CazOFP10	Box 4	1388	1394	-	Petroselinum crispum	part of a conserved DNA module involved in light responsiveness
Capana06g000645	CazOFP10	Box 4	1715	1721	-	Petroselinum crispum	part of a conserved DNA module involved in light responsiveness
Capana06g000645	CazOFP10	Box 4	1763	1769	-	Petroselinum crispum	part of a conserved DNA module involved in light responsiveness
Capana06g000645	CazOFP10	AACA_motif	699	710	-	Oryza sativa	involved in endosperm-specific negative expression
Capana06g000645	CazOFP10	TCT-motif	831	837	-	Arabidopsis thaliana	part of a light responsive element
Capana06g000645	CazOFP10	TCT-motif	1625	1631	-	Arabidopsis thaliana	part of a light responsive element
Capana06g000645	CazOFP10	GT1-motif	893	899	+	Arabidopsis thaliana	light responsive element
Capana06g000645	CazOFP10	G-Box	334	340	-	Pisum sativum	cis-acting regulatory element involved in light responsiveness
Capana06g000645	CazOFP10	A-box	677	683	+	Petroselinum crispum	cis-acting regulatory element
Capana06g000645	CazOFP10	A-box	700	712	-	Oryza sativa	sequence conserved in alpha-amylase promoters
Capana07g001811	CazOFP11	G-box	1233	1239	-	Arabidopsis thaliana	cis-acting regulatory element involved in light responsiveness
Capana07g001811	CazOFP11	G-box	1393	1401	-	Brassica napus	cis-acting regulatory element involved in light responsiveness
Capana07g001811	CazOFP11	G-box	1394	1400	+	Arabidopsis thaliana	cis-acting regulatory element involved in light responsiveness
Capana07g001811	CazOFP11	ARE	113	119	-	Zea mays	cis-acting regulatory element essential for the anaerobic induction
Capana07g001811	CazOFP11	ARE	1252	1258	+	Zea mays	cis-acting regulatory element essential for the anaerobic induction
Capana07g001811	CazOFP11	Unnamed__1	1125	1136	-	Glycine max	60K protein binding site
Capana07g001811	CazOFP11	GATA-motif	1489	1499	-	Arabidopsis thaliana	part of a light responsive element
Capana07g001811	CazOFP11	ABRE	1233	1238	-	Arabidopsis thaliana	cis-acting element involved in the abscisic acid responsiveness
Capana07g001811	CazOFP11	ABRE	1395	1400	+	Arabidopsis thaliana	cis-acting element involved in the abscisic acid responsiveness
Capana07g001811	CazOFP11	P-box	1517	1524	+	Oryza sativa	gibberellin-responsive element
Capana07g001811	CazOFP11	Box 4	1026	1032	-	Petroselinum crispum	part of a conserved DNA module involved in light responsiveness
Capana07g001811	CazOFP11	Box 4	1762	1768	-	Petroselinum crispum	part of a conserved DNA module involved in light responsiveness
Capana07g001811	CazOFP11	Box 4	1920	1926	-	Petroselinum crispum	part of a conserved DNA module involved in light responsiveness
Capana07g001811	CazOFP11	CAT-box	1317	1323	-	Arabidopsis thaliana	cis-acting regulatory element related to meristem expression
Capana07g001811	CazOFP11	CAT-box	1544	1550	-	Arabidopsis thaliana	cis-acting regulatory element related to meristem expression
Capana07g001811	CazOFP11	GT1-motif	786	792	+	Arabidopsis thaliana	light responsive element
Capana09g000310	CazOFP12	Box 4	102	108	+	Petroselinum crispum	part of a conserved DNA module involved in light responsiveness
Capana09g000310	CazOFP12	Box 4	261	267	+	Petroselinum crispum	part of a conserved DNA module involved in light responsiveness
Capana09g000310	CazOFP12	Box 4	332	338	+	Petroselinum crispum	part of a conserved DNA module involved in light responsiveness
Capana09g000310	CazOFP12	Box 4	336	342	+	Petroselinum crispum	part of a conserved DNA module involved in light responsiveness
Capana09g000310	CazOFP12	Box 4	371	377	+	Petroselinum crispum	part of a conserved DNA module involved in light responsiveness
Capana09g000310	CazOFP12	TCT-motif	1583	1589	-	Arabidopsis thaliana	part of a light responsive element
Capana09g000310	CazOFP12	P-box	544	551	+	Oryza sativa	gibberellin-responsive element
Capana09g000310	CazOFP12	GT1-motif	533	540	+	Avena sativa	light responsive element
Capana09g000310	CazOFP12	I-box	1439	1448	+	Solanum tuberosum	part of a light responsive element
Capana09g000310	CazOFP12	G-box	1556	1562	+	Arabidopsis thaliana	cis-acting regulatory element involved in light responsiveness
Capana09g000310	CazOFP12	G-box	1863	1869	-	Arabidopsis thaliana	cis-acting regulatory element involved in light responsiveness
Capana09g000310	CazOFP12	ARE	1178	1184	-	Zea mays	cis-acting regulatory element essential for the anaerobic induction
Capana09g000310	CazOFP12	ATC-motif	505	513	+	Spinacia oleracea	part of a conserved DNA module involved in light responsiveness
Capana09g000310	CazOFP12	ABRE	1557	1562	+	Arabidopsis thaliana	cis-acting element involved in the abscisic acid responsiveness
Capana09g000310	CazOFP12	ABRE	1863	1868	-	Arabidopsis thaliana	cis-acting element involved in the abscisic acid responsiveness
Capana09g000310	CazOFP12	Gap-box	360	369	-	Arabidopsis thaliana	part of a light responsive element
Capana09g000310	CazOFP12	CGTCA-motif	794	799	-	Hordeum vulgare	cis-acting regulatory element involved in the MeJA-responsiveness
Capana09g000310	CazOFP12	CGTCA-motif	1384	1389	+	Hordeum vulgare	cis-acting regulatory element involved in the MeJA-responsiveness
Capana09g000310	CazOFP12	TGACG-motif	794	799	+	Hordeum vulgare	cis-acting regulatory element involved in the MeJA-responsiveness
Capana09g000310	CazOFP12	TGACG-motif	1384	1389	-	Hordeum vulgare	cis-acting regulatory element involved in the MeJA-responsiveness
Capana09g000310	CazOFP12	GATA-motif	1585	1596	+	Arabidopsis thaliana	part of a light responsive element
Capana09g001195	CazOFP13	AE-box	752	760	+	Arabidopsis thaliana	part of a module for light response
Capana09g001195	CazOFP13	GATA-motif	1856	1866	-	Arabidopsis thaliana	part of a light responsive element
Capana09g001195	CazOFP13	LTR	1192	1198	+	Hordeum vulgare	cis-acting element involved in low-temperature responsiveness
Capana09g001195	CazOFP13	ABRE	64	69	+	Arabidopsis thaliana	cis-acting element involved in the abscisic acid responsiveness
Capana09g001195	CazOFP13	TGA-element	708	714	+	Brassica oleracea	auxin-responsive element
Capana09g001195	CazOFP13	TGA-element	1023	1029	-	Brassica oleracea	auxin-responsive element
Capana09g001195	CazOFP13	circadian	1540	1549	+	Lycopersicon esculentum	cis-acting regulatory element involved in circadian control
Capana09g001195	CazOFP13	G-box	63	69	+	Arabidopsis thaliana	cis-acting regulatory element involved in light responsiveness
Capana09g001195	CazOFP13	A-box	313	319	-	Petroselinum crispum	cis-acting regulatory element
Capana09g001195	CazOFP13	chs-Unit 1 m1	1139	1149	-	Zea mays	part of a light responsive element
Capana09g001195	CazOFP13	GT1-motif	327	334	-	Avena sativa	light responsive element
Capana09g001195	CazOFP13	GT1-motif	328	334	-	Arabidopsis thaliana	light responsive element
Capana09g001195	CazOFP13	GT1-motif	957	963	+	Arabidopsis thaliana	light responsive element
Capana09g001195	CazOFP13	GT1-motif	1119	1126	+	Avena sativa	light responsive element
Capana09g001195	CazOFP13	GT1-motif	1158	1165	+	Avena sativa	light responsive element
Capana09g001195	CazOFP13	GT1-motif	1275	1281	+	Arabidopsis thaliana	light responsive element
Capana09g001195	CazOFP13	AuxRR-core	80	87	+	Nicotiana tabacum	cis-acting regulatory element involved in auxin responsiveness
Capana09g001195	CazOFP13	TCCC-motif	321	328	-	Spinacia oleracea	part of a light responsive element
Capana09g001195	CazOFP13	TC-rich repeats	1745	1754	-	Nicotiana tabacum	cis-acting element involved in defense and stress responsiveness
Capana09g001195	CazOFP13	TCT-motif	697	703	-	Arabidopsis thaliana	part of a light responsive element
Capana09g001195	CazOFP13	Box 4	671	677	+	Petroselinum crispum	part of a conserved DNA module involved in light responsiveness
Capana09g001195	CazOFP13	Box 4	1088	1094	-	Petroselinum crispum	part of a conserved DNA module involved in light responsiveness
Capana09g001195	CazOFP13	Box 4	1342	1348	-	Petroselinum crispum	part of a conserved DNA module involved in light responsiveness
Capana10g001230	CazOFP14	Box 4	660	666	+	Petroselinum crispum	part of a conserved DNA module involved in light responsiveness
Capana10g001230	CazOFP14	Box 4	739	745	+	Petroselinum crispum	part of a conserved DNA module involved in light responsiveness
Capana10g001230	CazOFP14	Box 4	1116	1122	-	Petroselinum crispum	part of a conserved DNA module involved in light responsiveness
Capana10g001230	CazOFP14	Box 4	1370	1376	-	Petroselinum crispum	part of a conserved DNA module involved in light responsiveness
Capana10g001230	CazOFP14	AT-rich element	1082	1092	-	Glycine max	binding site of AT-rich DNA binding protein (ATBP-1)
Capana10g001230	CazOFP14	I-box	1391	1400	-	Zea mays	part of a light responsive element
Capana10g001230	CazOFP14	GARE-motif	1708	1715	+	Brassica oleracea	gibberellin-responsive element
Capana10g001230	CazOFP14	G-Box	45	51	+	Pisum sativum	cis-acting regulatory element involved in light responsiveness
Capana10g001230	CazOFP14	ACE	348	357	-	Petroselinum crispum	cis-acting element involved in light responsiveness
Capana10g001230	CazOFP14	GTGGC-motif	428	438	-	Spinacia oleracea	part of a light responsive element
Capana10g001230	CazOFP14	circadian	1580	1589	+	Lycopersicon esculentum	cis-acting regulatory element involved in circadian control
Capana10g001230	CazOFP14	TCA-element	928	937	+	Nicotiana tabacum	cis-acting element involved in salicylic acid responsiveness
Capana10g001230	CazOFP14	ABRE	45	50	-	Arabidopsis thaliana	cis-acting element involved in the abscisic acid responsiveness
Capana10g001230	CazOFP14	O2-site	176	185	-	Zea mays	cis-acting regulatory element involved in zein metabolism regulation
Capana10g001230	CazOFP14	O2-site	191	201	-	Zea mays	cis-acting regulatory element involved in zein metabolism regulation
Capana10g001230	CazOFP14	O2-site	1390	1399	-	Zea mays	cis-acting regulatory element involved in zein metabolism regulation
Capana10g001230	CazOFP14	O2-site	1627	1636	-	Zea mays	cis-acting regulatory element involved in zein metabolism regulation
Capana10g001230	CazOFP14	O2-site	1642	1651	-	Zea mays	cis-acting regulatory element involved in zein metabolism regulation
Capana10g001230	CazOFP14	O2-site	1767	1776	-	Zea mays	cis-acting regulatory element involved in zein metabolism regulation
Capana10g001230	CazOFP14	CGTCA-motif	179	184	+	Hordeum vulgare	cis-acting regulatory element involved in the MeJA-responsiveness
Capana10g001230	CazOFP14	CGTCA-motif	243	248	+	Hordeum vulgare	cis-acting regulatory element involved in the MeJA-responsiveness
Capana10g001230	CazOFP14	CGTCA-motif	362	367	+	Hordeum vulgare	cis-acting regulatory element involved in the MeJA-responsiveness
Capana10g001230	CazOFP14	CGTCA-motif	1517	1522	+	Hordeum vulgare	cis-acting regulatory element involved in the MeJA-responsiveness
Capana10g001230	CazOFP14	LTR	504	510	+	Hordeum vulgare	cis-acting element involved in low-temperature responsiveness
Capana10g001230	CazOFP14	TGACG-motif	179	184	-	Hordeum vulgare	cis-acting regulatory element involved in the MeJA-responsiveness
Capana10g001230	CazOFP14	TGACG-motif	243	248	-	Hordeum vulgare	cis-acting regulatory element involved in the MeJA-responsiveness
Capana10g001230	CazOFP14	TGACG-motif	362	367	-	Hordeum vulgare	cis-acting regulatory element involved in the MeJA-responsiveness
Capana10g001230	CazOFP14	TGACG-motif	1517	1522	-	Hordeum vulgare	cis-acting regulatory element involved in the MeJA-responsiveness
Capana10g001230	CazOFP14	GATA-motif	303	310	-	Pisum sativum	part of a light responsive element
Capana10g002095	CazOFP15	TCT-motif	1823	1829	-	Arabidopsis thaliana	part of a light responsive element
Capana10g002095	CazOFP15	P-box	1390	1397	-	Oryza sativa	gibberellin-responsive element
Capana10g002095	CazOFP15	LAMP-element	394	402	-	Pisum sativum	part of a light responsive element
Capana10g002095	CazOFP15	AT-rich element	1200	1210	-	Glycine max	binding site of AT-rich DNA binding protein (ATBP-1)
Capana10g002095	CazOFP15	Box 4	1034	1040	-	Petroselinum crispum	part of a conserved DNA module involved in light responsiveness
Capana10g002095	CazOFP15	Box 4	1488	1494	-	Petroselinum crispum	part of a conserved DNA module involved in light responsiveness
Capana10g002095	CazOFP15	Box 4	1997	2003	-	Petroselinum crispum	part of a conserved DNA module involved in light responsiveness
Capana10g002095	CazOFP15	CAT-box	221	227	-	Arabidopsis thaliana	cis-acting regulatory element related to meristem expression
Capana10g002095	CazOFP15	G-Box	1347	1353	+	Pisum sativum	cis-acting regulatory element involved in light responsiveness
Capana10g002095	CazOFP15	ATCT-motif	648	657	+	Pisum sativum	part of a conserved DNA module involved in light responsiveness
Capana10g002095	CazOFP15	ATCT-motif	1838	1847	+	Pisum sativum	part of a conserved DNA module involved in light responsiveness
Capana10g002095	CazOFP15	GT1-motif	76	82	+	Arabidopsis thaliana	light responsive element
Capana10g002095	CazOFP15	GT1-motif	155	161	+	Arabidopsis thaliana	light responsive element
Capana10g002095	CazOFP15	GT1-motif	375	381	+	Arabidopsis thaliana	light responsive element
Capana10g002095	CazOFP15	GT1-motif	413	420	-	Avena sativa	light responsive element
Capana10g002095	CazOFP15	GT1-motif	414	420	-	Arabidopsis thaliana	light responsive element
Capana10g002095	CazOFP15	AuxRR-core	728	735	-	Nicotiana tabacum	cis-acting regulatory element involved in auxin responsiveness
Capana10g002095	CazOFP15	G-box	1782	1788	+	Zea mays	cis-acting regulatory element involved in light responsiveness
Capana10g002095	CazOFP15	MBS	390	396	+	Arabidopsis thaliana	MYB binding site involved in drought-inducibility
Capana10g002095	CazOFP15	MRE	73	80	-	Petroselinum crispum	MYB binding site involved in light responsiveness
Capana10g002095	CazOFP15	ARE	126	132	-	Zea mays	cis-acting regulatory element essential for the anaerobic induction
Capana10g002095	CazOFP15	ARE	386	392	+	Zea mays	cis-acting regulatory element essential for the anaerobic induction
Capana10g002095	CazOFP15	ARE	407	413	+	Zea mays	cis-acting regulatory element essential for the anaerobic induction
Capana10g002095	CazOFP15	CGTCA-motif	674	679	-	Hordeum vulgare	cis-acting regulatory element involved in the MeJA-responsiveness
Capana10g002095	CazOFP15	CGTCA-motif	1711	1716	-	Hordeum vulgare	cis-acting regulatory element involved in the MeJA-responsiveness
Capana10g002095	CazOFP15	LTR	418	424	+	Hordeum vulgare	cis-acting element involved in low-temperature responsiveness
Capana10g002095	CazOFP15	LTR	685	691	-	Hordeum vulgare	cis-acting element involved in low-temperature responsiveness
Capana10g002095	CazOFP15	TGACG-motif	674	679	+	Hordeum vulgare	cis-acting regulatory element involved in the MeJA-responsiveness
Capana10g002095	CazOFP15	TGACG-motif	1711	1716	+	Hordeum vulgare	cis-acting regulatory element involved in the MeJA-responsiveness
Capana10g002095	CazOFP15	GATA-motif	1733	1744	-	Arabidopsis thaliana	part of a light responsive element
Capana10g002095	CazOFP15	ABRE	1347	1352	-	Arabidopsis thaliana	cis-acting element involved in the abscisic acid responsiveness
Capana10g002095	CazOFP15	Gap-box	326	335.5	+	Arabidopsis thaliana	part of a light responsive element
Capana10g002095	CazOFP15	TCA-element	1759	1768	-	Nicotiana tabacum	cis-acting element involved in salicylic acid responsiveness
Capana10g002095	CazOFP15	O2-site	1652	1661	-	Zea mays	cis-acting regulatory element involved in zein metabolism regulation
Capana10g002096	CazOFP16	CAT-box	221	227	-	Arabidopsis thaliana	cis-acting regulatory element related to meristem expression
Capana10g002096	CazOFP16	Box 4	1034	1040	-	Petroselinum crispum	part of a conserved DNA module involved in light responsiveness
Capana10g002096	CazOFP16	Box 4	1488	1494	-	Petroselinum crispum	part of a conserved DNA module involved in light responsiveness
Capana10g002096	CazOFP16	Box 4	1997	2003	-	Petroselinum crispum	part of a conserved DNA module involved in light responsiveness
Capana10g002096	CazOFP16	LAMP-element	394	402	-	Pisum sativum	part of a light responsive element
Capana10g002096	CazOFP16	TCT-motif	1823	1829	-	Arabidopsis thaliana	part of a light responsive element
Capana10g002096	CazOFP16	P-box	1390	1397	-	Oryza sativa	gibberellin-responsive element
Capana10g002096	CazOFP16	AT-rich element	1200	1210	-	Glycine max	binding site of AT-rich DNA binding protein (ATBP-1)
Capana10g002096	CazOFP16	ATCT-motif	648	657	+	Pisum sativum	part of a conserved DNA module involved in light responsiveness
Capana10g002096	CazOFP16	ATCT-motif	1838	1847	+	Pisum sativum	part of a conserved DNA module involved in light responsiveness
Capana10g002096	CazOFP16	AuxRR-core	728	735	-	Nicotiana tabacum	cis-acting regulatory element involved in auxin responsiveness
Capana10g002096	CazOFP16	GT1-motif	76	82	+	Arabidopsis thaliana	light responsive element
Capana10g002096	CazOFP16	GT1-motif	155	161	+	Arabidopsis thaliana	light responsive element
Capana10g002096	CazOFP16	GT1-motif	375	381	+	Arabidopsis thaliana	light responsive element
Capana10g002096	CazOFP16	GT1-motif	413	420	-	Avena sativa	light responsive element
Capana10g002096	CazOFP16	GT1-motif	414	420	-	Arabidopsis thaliana	light responsive element
Capana10g002096	CazOFP16	G-Box	1347	1353	+	Pisum sativum	cis-acting regulatory element involved in light responsiveness
Capana10g002096	CazOFP16	MRE	73	80	-	Petroselinum crispum	MYB binding site involved in light responsiveness
Capana10g002096	CazOFP16	G-box	1782	1788	+	Zea mays	cis-acting regulatory element involved in light responsiveness
Capana10g002096	CazOFP16	MBS	390	396	+	Arabidopsis thaliana	MYB binding site involved in drought-inducibility
Capana10g002096	CazOFP16	ARE	126	132	-	Zea mays	cis-acting regulatory element essential for the anaerobic induction
Capana10g002096	CazOFP16	ARE	386	392	+	Zea mays	cis-acting regulatory element essential for the anaerobic induction
Capana10g002096	CazOFP16	ARE	407	413	+	Zea mays	cis-acting regulatory element essential for the anaerobic induction
Capana10g002096	CazOFP16	ABRE	1347	1352	-	Arabidopsis thaliana	cis-acting element involved in the abscisic acid responsiveness
Capana10g002096	CazOFP16	TCA-element	1759	1768	-	Nicotiana tabacum	cis-acting element involved in salicylic acid responsiveness
Capana10g002096	CazOFP16	Gap-box	326	335.5	+	Arabidopsis thaliana	part of a light responsive element
Capana10g002096	CazOFP16	O2-site	1652	1661	-	Zea mays	cis-acting regulatory element involved in zein metabolism regulation
Capana10g002096	CazOFP16	LTR	418	424	+	Hordeum vulgare	cis-acting element involved in low-temperature responsiveness
Capana10g002096	CazOFP16	LTR	685	691	-	Hordeum vulgare	cis-acting element involved in low-temperature responsiveness
Capana10g002096	CazOFP16	TGACG-motif	674	679	+	Hordeum vulgare	cis-acting regulatory element involved in the MeJA-responsiveness
Capana10g002096	CazOFP16	TGACG-motif	1711	1716	+	Hordeum vulgare	cis-acting regulatory element involved in the MeJA-responsiveness
Capana10g002096	CazOFP16	CGTCA-motif	674	679	-	Hordeum vulgare	cis-acting regulatory element involved in the MeJA-responsiveness
Capana10g002096	CazOFP16	CGTCA-motif	1711	1716	-	Hordeum vulgare	cis-acting regulatory element involved in the MeJA-responsiveness
Capana10g002096	CazOFP16	GATA-motif	1733	1744	-	Arabidopsis thaliana	part of a light responsive element
Capana10g002097	CazOFP17	AE-box	492	500	-	Arabidopsis thaliana	part of a module for light response
Capana10g002097	CazOFP17	3-AF1 binding site	1994	2004	-	Solanum tuberosum	light responsive element
Capana10g002097	CazOFP17	ABRE	1086	1093	-	Arabidopsis thaliana	cis-acting element involved in the abscisic acid responsiveness
Capana10g002097	CazOFP17	ABRE	1338	1343	+	Arabidopsis thaliana	cis-acting element involved in the abscisic acid responsiveness
Capana10g002097	CazOFP17	GA-motif	115	123	-	Arabidopsis thaliana	part of a light responsive element
Capana10g002097	CazOFP17	CCAAT-box	51	57	-	Hordeum vulgare	MYBHv1 binding site
Capana10g002097	CazOFP17	G-box	1337	1343	+	Arabidopsis thaliana	cis-acting regulatory element involved in light responsiveness
Capana10g002097	CazOFP17	ARE	968	974	-	Zea mays	cis-acting regulatory element essential for the anaerobic induction
Capana10g002097	CazOFP17	ARE	1191	1197	-	Zea mays	cis-acting regulatory element essential for the anaerobic induction
Capana10g002097	CazOFP17	ARE	1863	1869	+	Zea mays	cis-acting regulatory element essential for the anaerobic induction
Capana10g002097	CazOFP17	ATCT-motif	1450	1459	-	Pisum sativum	part of a conserved DNA module involved in light responsiveness
Capana10g002097	CazOFP17	ATCT-motif	1515	1524	-	Pisum sativum	part of a conserved DNA module involved in light responsiveness
Capana10g002097	CazOFP17	ATCT-motif	1530	1539	-	Pisum sativum	part of a conserved DNA module involved in light responsiveness
Capana10g002097	CazOFP17	ATCT-motif	1579	1588	-	Pisum sativum	part of a conserved DNA module involved in light responsiveness
Capana10g002097	CazOFP17	TCT-motif	298	304	+	Arabidopsis thaliana	part of a light responsive element
Capana10g002097	CazOFP17	AACA_motif	1913	1924	+	Oryza sativa	involved in endosperm-specific negative expression
Capana10g002097	CazOFP17	chs-CMA1a	463	471	-	Daucus carota	part of a light responsive element
Capana10g002097	CazOFP17	AT-rich element	633	643	+	Glycine max	binding site of AT-rich DNA binding protein (ATBP-1)
Capana10g002097	CazOFP17	Box 4	256	262	+	Petroselinum crispum	part of a conserved DNA module involved in light responsiveness
Capana10g002097	CazOFP17	Box 4	516	522	+	Petroselinum crispum	part of a conserved DNA module involved in light responsiveness
Capana10g002097	CazOFP17	Box 4	613	619	+	Petroselinum crispum	part of a conserved DNA module involved in light responsiveness
Capana10g002097	CazOFP17	Box 4	617	623	+	Petroselinum crispum	part of a conserved DNA module involved in light responsiveness
Capana10g002097	CazOFP17	Box 4	685	691	+	Petroselinum crispum	part of a conserved DNA module involved in light responsiveness
Capana10g002097	CazOFP17	Box 4	891	897	+	Petroselinum crispum	part of a conserved DNA module involved in light responsiveness
Capana10g002097	CazOFP17	Box 4	1372	1378	-	Petroselinum crispum	part of a conserved DNA module involved in light responsiveness
Capana10g002098	CazOFP18	TGA-element	1809	1815	+	Brassica oleracea	auxin-responsive element
Capana10g002098	CazOFP18	ABRE	961	966	-	Arabidopsis thaliana	cis-acting element involved in the abscisic acid responsiveness
Capana10g002098	CazOFP18	ABRE	1815	1821	-	Arabidopsis thaliana	cis-acting element involved in the abscisic acid responsiveness
Capana10g002098	CazOFP18	ABRE	1816	1821	+	Arabidopsis thaliana	cis-acting element involved in the abscisic acid responsiveness
Capana10g002098	CazOFP18	CGTCA-motif	234	239	+	Hordeum vulgare	cis-acting regulatory element involved in the MeJA-responsiveness
Capana10g002098	CazOFP18	CGTCA-motif	366	371	+	Hordeum vulgare	cis-acting regulatory element involved in the MeJA-responsiveness
Capana10g002098	CazOFP18	TGACG-motif	234	239	-	Hordeum vulgare	cis-acting regulatory element involved in the MeJA-responsiveness
Capana10g002098	CazOFP18	TGACG-motif	366	371	-	Hordeum vulgare	cis-acting regulatory element involved in the MeJA-responsiveness
Capana10g002098	CazOFP18	G-box	1815	1821	-	Arabidopsis thaliana	cis-acting regulatory element involved in light responsiveness
Capana10g002098	CazOFP18	AT1-motif	1481	1494	-	Solanum tuberosum	part of a light responsive module
Capana10g002098	CazOFP18	CCAAT-box	1035	1041	+	Hordeum vulgare	MYBHv1 binding site
Capana10g002098	CazOFP18	G-Box	961	967	+	Pisum sativum	cis-acting regulatory element involved in light responsiveness
Capana10g002098	CazOFP18	G-Box	1815	1821	-	Pisum sativum	cis-acting regulatory element involved in light responsiveness
Capana10g002098	CazOFP18	GARE-motif	2007	2014	+	Brassica oleracea	gibberellin-responsive element
Capana10g002098	CazOFP18	Box 4	33	39	+	Petroselinum crispum	part of a conserved DNA module involved in light responsiveness
Capana10g002098	CazOFP18	Box 4	63	69	+	Petroselinum crispum	part of a conserved DNA module involved in light responsiveness
Capana10g002098	CazOFP18	Box 4	539	545	+	Petroselinum crispum	part of a conserved DNA module involved in light responsiveness
Capana10g002098	CazOFP18	Box 4	553	559	+	Petroselinum crispum	part of a conserved DNA module involved in light responsiveness
Capana10g002098	CazOFP18	Box 4	794	800	+	Petroselinum crispum	part of a conserved DNA module involved in light responsiveness
Capana10g002098	CazOFP18	Box 4	1718	1724	-	Petroselinum crispum	part of a conserved DNA module involved in light responsiveness
Capana10g002098	CazOFP18	AT-rich element	1205	1215	-	Glycine max	binding site of AT-rich DNA binding protein (ATBP-1)
Capana10g002098	CazOFP18	TCT-motif	218	224	+	Arabidopsis thaliana	part of a light responsive element
Capana10g002099	CazOFP19	ATCT-motif	1218	1227	-	Pisum sativum	part of a conserved DNA module involved in light responsiveness
Capana10g002099	CazOFP19	ATCT-motif	1234	1243	-	Pisum sativum	part of a conserved DNA module involved in light responsiveness
Capana10g002099	CazOFP19	ATCT-motif	1299	1308	-	Pisum sativum	part of a conserved DNA module involved in light responsiveness
Capana10g002099	CazOFP19	GT1-motif	242	248	-	Arabidopsis thaliana	light responsive element
Capana10g002099	CazOFP19	CAT-box	974	980	+	Arabidopsis thaliana	cis-acting regulatory element related to meristem expression
Capana10g002099	CazOFP19	LTR	246	252	+	Hordeum vulgare	cis-acting element involved in low-temperature responsiveness
Capana10g002099	CazOFP19	TGACG-motif	1699	1704	+	Hordeum vulgare	cis-acting regulatory element involved in the MeJA-responsiveness
Capana10g002099	CazOFP19	CGTCA-motif	1699	1704	-	Hordeum vulgare	cis-acting regulatory element involved in the MeJA-responsiveness
Capana10g002099	CazOFP19	GCN4_motif	2000	2007	-	Oryza sativa	cis-regulatory element involved in endosperm expression
Capana10g002099	CazOFP19	TCA-element	185	194	-	Nicotiana tabacum	cis-acting element involved in salicylic acid responsiveness
Capana10g002099	CazOFP19	TCA-element	580	589	-	Nicotiana tabacum	cis-acting element involved in salicylic acid responsiveness
Capana10g002099	CazOFP19	circadian	1652	1661	+	Lycopersicon esculentum	cis-acting regulatory element involved in circadian control
Capana10g002099	CazOFP19	MRE	695	702	-	Petroselinum crispum	MYB binding site involved in light responsiveness
Capana10g002100	CazOFP20	TCT-motif	50	56	+	Arabidopsis thaliana	part of a light responsive element
Capana10g002100	CazOFP20	TCT-motif	253	259	-	Arabidopsis thaliana	part of a light responsive element
Capana10g002100	CazOFP20	TCT-motif	1839	1845	-	Arabidopsis thaliana	part of a light responsive element
Capana10g002100	CazOFP20	TC-rich repeats	773	782	-	Nicotiana tabacum	cis-acting element involved in defense and stress responsiveness
Capana10g002100	CazOFP20	Box 4	350	356	+	Petroselinum crispum	part of a conserved DNA module involved in light responsiveness
Capana10g002100	CazOFP20	G-Box	837	843	-	Pisum sativum	cis-acting regulatory element involved in light responsiveness
Capana10g002100	CazOFP20	G-Box	1436	1442	-	Pisum sativum	cis-acting regulatory element involved in light responsiveness
Capana10g002100	CazOFP20	GARE-motif	1874	1881	+	Brassica oleracea	gibberellin-responsive element
Capana10g002100	CazOFP20	ATCT-motif	244	253	+	Pisum sativum	part of a conserved DNA module involved in light responsiveness
Capana10g002100	CazOFP20	ATCT-motif	1117	1126	-	Pisum sativum	part of a conserved DNA module involved in light responsiveness
Capana10g002100	CazOFP20	ATCT-motif	1167	1176	-	Pisum sativum	part of a conserved DNA module involved in light responsiveness
Capana10g002100	CazOFP20	CCAAT-box	118	124	+	Hordeum vulgare	MYBHv1 binding site
Capana10g002100	CazOFP20	CCAAT-box	142	148	+	Hordeum vulgare	MYBHv1 binding site
Capana10g002100	CazOFP20	ARE	630	636	-	Zea mays	cis-acting regulatory element essential for the anaerobic induction
Capana10g002100	CazOFP20	ARE	712	718	-	Zea mays	cis-acting regulatory element essential for the anaerobic induction
Capana10g002100	CazOFP20	ARE	854	860	-	Zea mays	cis-acting regulatory element essential for the anaerobic induction
Capana10g002100	CazOFP20	MRE	892	899	-	Petroselinum crispum	MYB binding site involved in light responsiveness
Capana10g002100	CazOFP20	MRE	1566	1573	+	Petroselinum crispum	MYB binding site involved in light responsiveness
Capana10g002100	CazOFP20	Unnamed__1	1324	1335	+	Glycine max	60K protein binding site
Capana10g002100	CazOFP20	GCN4_motif	169	176	-	Oryza sativa	cis-regulatory element involved in endosperm expression
Capana10g002100	CazOFP20	GCN4_motif	1867	1874	-	Oryza sativa	cis-regulatory element involved in endosperm expression
Capana10g002100	CazOFP20	GCN4_motif	1997	2004	-	Oryza sativa	cis-regulatory element involved in endosperm expression
Capana10g002100	CazOFP20	CGTCA-motif	1535	1540	-	Hordeum vulgare	cis-acting regulatory element involved in the MeJA-responsiveness
Capana10g002100	CazOFP20	TGACG-motif	1535	1540	+	Hordeum vulgare	cis-acting regulatory element involved in the MeJA-responsiveness
Capana10g002100	CazOFP20	ABRE	838	843	+	Arabidopsis thaliana	cis-acting element involved in the abscisic acid responsiveness
Capana10g002100	CazOFP20	ABRE	1437	1442	+	Arabidopsis thaliana	cis-acting element involved in the abscisic acid responsiveness
Capana10g002100	CazOFP20	3-AF1 binding site	991	1001	+	Solanum tuberosum	light responsive element
Capana10g002104	CazOFP21	circadian	291	300	+	Lycopersicon esculentum	cis-acting regulatory element involved in circadian control
Capana10g002104	CazOFP21	G-box	143	149	+	Zea mays	cis-acting regulatory element involved in light responsiveness
Capana10g002104	CazOFP21	MRE	1817	1824	-	Petroselinum crispum	MYB binding site involved in light responsiveness
Capana10g002104	CazOFP21	ARE	1065	1071	-	Zea mays	cis-acting regulatory element essential for the anaerobic induction
Capana10g002104	CazOFP21	ARE	1207	1213	-	Zea mays	cis-acting regulatory element essential for the anaerobic induction
Capana10g002104	CazOFP21	HD-Zip 1	1888	1896.5	-	Arabidopsis thaliana	element involved in differentiation of the palisade mesophyll cells
Capana10g002104	CazOFP21	ABRE	143	148	-	Arabidopsis thaliana	cis-acting element involved in the abscisic acid responsiveness
Capana10g002104	CazOFP21	ABRE	1191	1196	+	Arabidopsis thaliana	cis-acting element involved in the abscisic acid responsiveness
Capana10g002104	CazOFP21	AAAC-motif	1688	1699	-	Spinacia oleracea	light responsive element
Capana10g002104	CazOFP21	P-box	1349	1356	+	Oryza sativa	gibberellin-responsive element
Capana10g002104	CazOFP21	TCCC-motif	1400	1407	+	Spinacia oleracea	part of a light responsive element
Capana10g002104	CazOFP21	Box 4	521	527	+	Petroselinum crispum	part of a conserved DNA module involved in light responsiveness
Capana10g002104	CazOFP21	Box 4	706	712	+	Petroselinum crispum	part of a conserved DNA module involved in light responsiveness
Capana10g002104	CazOFP21	Box 4	904	910	+	Petroselinum crispum	part of a conserved DNA module involved in light responsiveness
Capana10g002104	CazOFP21	Box 4	1002	1008	+	Petroselinum crispum	part of a conserved DNA module involved in light responsiveness
Capana10g002104	CazOFP21	Box 4	1407	1413	-	Petroselinum crispum	part of a conserved DNA module involved in light responsiveness
Capana10g002104	CazOFP21	Box 4	1919	1925	-	Petroselinum crispum	part of a conserved DNA module involved in light responsiveness
Capana10g002104	CazOFP21	HD-Zip 3	487	496.5	+	Arabidopsis thaliana	protein binding site
Capana10g002104	CazOFP21	G-Box	1190	1196	-	Pisum sativum	cis-acting regulatory element involved in light responsiveness
Capana10g002104	CazOFP21	ATCT-motif	1683	1692	-	Pisum sativum	part of a conserved DNA module involved in light responsiveness
Capana10g002104	CazOFP21	ATCT-motif	1699	1708	-	Pisum sativum	part of a conserved DNA module involved in light responsiveness
Capana10g002104	CazOFP21	ATCT-motif	1749	1758	-	Pisum sativum	part of a conserved DNA module involved in light responsiveness
Capana10g002104	CazOFP21	ATCT-motif	1764	1773	-	Pisum sativum	part of a conserved DNA module involved in light responsiveness
Capana10g002104	CazOFP21	I-box	312	322	+	Gossypium hirsutum	part of a light responsive element
Capana11g000348	CazOFP22	GT1-motif	1563	1569	+	Arabidopsis thaliana	light responsive element
Capana11g000348	CazOFP22	ATCT-motif	1661	1670	+	Pisum sativum	part of a conserved DNA module involved in light responsiveness
Capana11g000348	CazOFP22	G-Box	1914	1920	+	Pisum sativum	cis-acting regulatory element involved in light responsiveness
Capana11g000348	CazOFP22	Box 4	191	197	+	Petroselinum crispum	part of a conserved DNA module involved in light responsiveness
Capana11g000348	CazOFP22	Box 4	1231	1237	-	Petroselinum crispum	part of a conserved DNA module involved in light responsiveness
Capana11g000348	CazOFP22	Box 4	1519	1525	-	Petroselinum crispum	part of a conserved DNA module involved in light responsiveness
Capana11g000348	CazOFP22	Box 4	1761	1767	-	Petroselinum crispum	part of a conserved DNA module involved in light responsiveness
Capana11g000348	CazOFP22	Box 4	1877	1883	-	Petroselinum crispum	part of a conserved DNA module involved in light responsiveness
Capana11g000348	CazOFP22	Box 4	1883	1889	-	Petroselinum crispum	part of a conserved DNA module involved in light responsiveness
Capana11g000348	CazOFP22	AT-rich element	220	230	-	Glycine max	binding site of AT-rich DNA binding protein (ATBP-1)
Capana11g000348	CazOFP22	TCA-element	402	411	+	Nicotiana tabacum	cis-acting element involved in salicylic acid responsiveness
Capana11g000348	CazOFP22	TCA-element	1081	1090	+	Brassica oleracea	cis-acting element involved in salicylic acid responsiveness
Capana11g000348	CazOFP22	ABRE	1914	1919	-	Arabidopsis thaliana	cis-acting element involved in the abscisic acid responsiveness
Capana11g000348	CazOFP22	GATA-motif	1661	1671	-	Arabidopsis thaliana	part of a light responsive element
Capana11g000348	CazOFP22	CGTCA-motif	598	603	+	Hordeum vulgare	cis-acting regulatory element involved in the MeJA-responsiveness
Capana11g000348	CazOFP22	TGACG-motif	598	603	-	Hordeum vulgare	cis-acting regulatory element involved in the MeJA-responsiveness
Capana11g000348	CazOFP22	MBS	1834	1840	-	Arabidopsis thaliana	MYB binding site involved in drought-inducibility
Capana11g000348	CazOFP22	MSA-like	431	439.5	-	Catharanthus roseus	cis-acting element involved in cell cycle regulation
Capana11g000348	CazOFP22	AT1-motif	1131	1144	-	Solanum tuberosum	part of a light responsive module
Capana11g000348	CazOFP22	circadian	1737	1746	-	Lycopersicon esculentum	cis-acting regulatory element involved in circadian control
Capana11g000348	CazOFP22	Box III	1579	1590	-	Pisum sativum	protein binding site
Capana11g000348	CazOFP22	ACE	836	845	-	Petroselinum crispum	cis-acting element involved in light responsiveness
Capana12g002165	CazOFP23	TCCC-motif	1654	1661	+	Spinacia oleracea	part of a light responsive element
Capana12g002165	CazOFP23	TCCC-motif	1661	1668	+	Spinacia oleracea	part of a light responsive element
Capana12g002165	CazOFP23	TC-rich repeats	1432	1441	-	Nicotiana tabacum	cis-acting element involved in defense and stress responsiveness
Capana12g002165	CazOFP23	TCT-motif	1432	1438	-	Arabidopsis thaliana	part of a light responsive element
Capana12g002165	CazOFP23	Box 4	654	660	+	Petroselinum crispum	part of a conserved DNA module involved in light responsiveness
Capana12g002165	CazOFP23	Box 4	665	671	+	Petroselinum crispum	part of a conserved DNA module involved in light responsiveness
Capana12g002165	CazOFP23	Box 4	855	861	+	Petroselinum crispum	part of a conserved DNA module involved in light responsiveness
Capana12g002165	CazOFP23	Box 4	867	873	+	Petroselinum crispum	part of a conserved DNA module involved in light responsiveness
Capana12g002165	CazOFP23	Box 4	1175	1181	-	Petroselinum crispum	part of a conserved DNA module involved in light responsiveness
Capana12g002165	CazOFP23	Box 4	1691	1697	-	Petroselinum crispum	part of a conserved DNA module involved in light responsiveness
Capana12g002165	CazOFP23	HD-Zip 3	434	443.5	+	Arabidopsis thaliana	protein binding site
Capana12g002165	CazOFP23	TATC-box	1770	1777	+	Oryza sativa	cis-acting element involved in gibberellin-responsiveness
Capana12g002165	CazOFP23	ACE	750	759	-	Petroselinum crispum	cis-acting element involved in light responsiveness
Capana12g002165	CazOFP23	G-box	920	926	+	Zea mays	cis-acting regulatory element involved in light responsiveness
Capana12g002165	CazOFP23	Box II	447	456	+	Solanum tuberosum	part of a light responsive element
Capana12g002165	CazOFP23	ARE	1731	1737	+	Zea mays	cis-acting regulatory element essential for the anaerobic induction
Capana12g002165	CazOFP23	ARE	1777	1783	+	Zea mays	cis-acting regulatory element essential for the anaerobic induction
Capana12g002165	CazOFP23	ARE	1904	1910	+	Zea mays	cis-acting regulatory element essential for the anaerobic induction
Capana12g002165	CazOFP23	LTR	1255	1261	-	Hordeum vulgare	cis-acting element involved in low-temperature responsiveness
Capana12g002165	CazOFP23	LTR	1344	1350	+	Hordeum vulgare	cis-acting element involved in low-temperature responsiveness
Capana12g002165	CazOFP23	AE-box	1912	1920	+	Arabidopsis thaliana	part of a module for light response
Capana12g002165	CazOFP23	ABRE	920	925	-	Arabidopsis thaliana	cis-acting element involved in the abscisic acid responsiveness
Capana12g002165	CazOFP23	TCA-element	1849	1858	-	Nicotiana tabacum	cis-acting element involved in salicylic acid responsiveness
Capana12g002165	CazOFP23	O2-site	92	101	+	Zea mays	cis-acting regulatory element involved in zein metabolism regulation
Capana12g002165	CazOFP23	O2-site	135	144	+	Zea mays	cis-acting regulatory element involved in zein metabolism regulation
Capana00g002905	CazOFP24	Box 4	106	112	+	Petroselinum crispum	part of a conserved DNA module involved in light responsiveness
Capana00g002905	CazOFP24	Box 4	1586	1592	-	Petroselinum crispum	part of a conserved DNA module involved in light responsiveness
Capana00g002905	CazOFP24	Box 4	1607	1613	-	Petroselinum crispum	part of a conserved DNA module involved in light responsiveness
Capana00g002905	CazOFP24	ARE	1502	1508	-	Zea mays	cis-acting regulatory element essential for the anaerobic induction
Capana00g002905	CazOFP24	TC-rich repeats	1504	1513	+	Nicotiana tabacum	cis-acting element involved in defense and stress responsiveness
Capana00g002905	CazOFP24	GA-motif	236	244	-	Arabidopsis thaliana	part of a light responsive element
Capana00g002905	CazOFP24	P-box	81	88	-	Oryza sativa	gibberellin-responsive element
Capana00g002905	CazOFP24	TCT-motif	1784	1790	+	Arabidopsis thaliana	part of a light responsive element
Capana00g002905	CazOFP24	3-AF1 binding site	1357	1367	-	Solanum tuberosum	light responsive element
Capana00g002905	CazOFP24	GT1-motif	1476	1482	+	Arabidopsis thaliana	light responsive element
Capana00g002905	CazOFP24	GARE-motif	1337	1344	+	Brassica oleracea	gibberellin-responsive element
Capang01g001844	CacOFP1	MBSI	1507	1517.5	+	Petunia hybrida	MYB binding site involved in flavonoid biosynthetic genes regulation
Capang01g001844	CacOFP1	G-box	234	240	-	Arabidopsis thaliana	cis-acting regulatory element involved in light responsiveness
Capang01g001844	CacOFP1	G-box	246	252	-	Arabidopsis thaliana	cis-acting regulatory element involved in light responsiveness
Capang01g001844	CacOFP1	G-box	1235	1241	+	Zea mays	cis-acting regulatory element involved in light responsiveness
Capang01g001844	CacOFP1	ARE	467	473	+	Zea mays	cis-acting regulatory element essential for the anaerobic induction
Capang01g001844	CacOFP1	ARE	1103	1109	+	Zea mays	cis-acting regulatory element essential for the anaerobic induction
Capang01g001844	CacOFP1	ARE	1419	1425	+	Zea mays	cis-acting regulatory element essential for the anaerobic induction
Capang01g001844	CacOFP1	ARE	1956	1962	+	Zea mays	cis-acting regulatory element essential for the anaerobic induction
Capang01g001844	CacOFP1	TATC-box	1230	1237	+	Oryza sativa	cis-acting element involved in gibberellin-responsiveness
Capang01g001844	CacOFP1	ABRE	234	239	-	Arabidopsis thaliana	cis-acting element involved in the abscisic acid responsiveness
Capang01g001844	CacOFP1	ABRE	246	251	-	Arabidopsis thaliana	cis-acting element involved in the abscisic acid responsiveness
Capang01g001844	CacOFP1	TGA-element	566	572	+	Brassica oleracea	auxin-responsive element
Capang01g001844	CacOFP1	TGA-element	645	651	+	Brassica oleracea	auxin-responsive element
Capang01g001844	CacOFP1	TGACG-motif	1626	1631	+	Hordeum vulgare	cis-acting regulatory element involved in the MeJA-responsiveness
Capang01g001844	CacOFP1	TGACG-motif	1969	1974	-	Hordeum vulgare	cis-acting regulatory element involved in the MeJA-responsiveness
Capang01g001844	CacOFP1	CGTCA-motif	1626	1631	-	Hordeum vulgare	cis-acting regulatory element involved in the MeJA-responsiveness
Capang01g001844	CacOFP1	CGTCA-motif	1969	1974	+	Hordeum vulgare	cis-acting regulatory element involved in the MeJA-responsiveness
Capang01g001844	CacOFP1	AE-box	1127	1135	+	Arabidopsis thaliana	part of a module for light response
Capang01g001844	CacOFP1	GATA-motif	850	860	-	Arabidopsis thaliana	part of a light responsive element
Capang01g001844	CacOFP1	GATA-motif	1458	1465	-	Arabidopsis thaliana	part of a light responsive element
Capang01g001844	CacOFP1	GATA-motif	1919	1926	-	Pisum sativum	part of a light responsive element
Capang01g001844	CacOFP1	Box 4	549	555	+	Petroselinum crispum	part of a conserved DNA module involved in light responsiveness
Capang01g001844	CacOFP1	Box 4	1377	1383	-	Petroselinum crispum	part of a conserved DNA module involved in light responsiveness
Capang01g001844	CacOFP1	Box 4	1727	1733	-	Petroselinum crispum	part of a conserved DNA module involved in light responsiveness
Capang01g001844	CacOFP1	Box 4	1762	1768	-	Petroselinum crispum	part of a conserved DNA module involved in light responsiveness
Capang01g001844	CacOFP1	TC-rich repeats	308	317	-	Nicotiana tabacum	cis-acting element involved in defense and stress responsiveness
Capang01g001844	CacOFP1	TC-rich repeats	1591	1600	-	Nicotiana tabacum	cis-acting element involved in defense and stress responsiveness
Capang01g001844	CacOFP1	chs-CMA1a	1699	1707	+	Daucus carota	part of a light responsive element
Capang01g001844	CacOFP1	I-box	920	930	-	Flaveria trinervia	part of a light responsive element
Capang01g001844	CacOFP1	AT-rich sequence	1639	1648	-	Pisum sativum	element for maximal elicitor-mediated activation (2copies)
Capang01g001844	CacOFP1	A-box	1938	1944	-	Petroselinum crispum	cis-acting regulatory element
Capang01g003395	CacOFP2	3-AF1 binding site	1137	1147	-	Solanum tuberosum	light responsive element
Capang01g003395	CacOFP2	CGTCA-motif	559	564	+	Hordeum vulgare	cis-acting regulatory element involved in the MeJA-responsiveness
Capang01g003395	CacOFP2	TGACG-motif	559	564	-	Hordeum vulgare	cis-acting regulatory element involved in the MeJA-responsiveness
Capang01g003395	CacOFP2	ARE	1502	1508	-	Zea mays	cis-acting regulatory element essential for the anaerobic induction
Capang01g003395	CacOFP2	GA-motif	135	143	-	Arabidopsis thaliana	part of a light responsive element
Capang01g003395	CacOFP2	GT1-motif	1256	1262	+	Arabidopsis thaliana	light responsive element
Capang01g003395	CacOFP2	GARE-motif	1117	1124	+	Brassica oleracea	gibberellin-responsive element
Capang01g003395	CacOFP2	WUN-motif	207	216	+	Brassica oleracea	wound-responsive element
Capang01g003395	CacOFP2	Box 4	793	799	+	Petroselinum crispum	part of a conserved DNA module involved in light responsiveness
Capang01g003395	CacOFP2	Box 4	1284	1290	-	Petroselinum crispum	part of a conserved DNA module involved in light responsiveness
Capang01g003395	CacOFP2	Box 4	1421	1427	-	Petroselinum crispum	part of a conserved DNA module involved in light responsiveness
Capang01g003395	CacOFP2	Box 4	1586	1592	-	Petroselinum crispum	part of a conserved DNA module involved in light responsiveness
Capang01g003395	CacOFP2	Box 4	1607	1613	-	Petroselinum crispum	part of a conserved DNA module involved in light responsiveness
Capang01g003395	CacOFP2	AT-rich element	837	847	-	Glycine max	binding site of AT-rich DNA binding protein (ATBP-1)
Capang01g003395	CacOFP2	TCT-motif	471	477	+	Arabidopsis thaliana	part of a light responsive element
Capang01g003395	CacOFP2	TCT-motif	1784	1790	+	Arabidopsis thaliana	part of a light responsive element
Capang01g003395	CacOFP2	TC-rich repeats	1504	1513	+	Nicotiana tabacum	cis-acting element involved in defense and stress responsiveness
Capang02g001492	CacOFP3	Box 4	373	379	+	Petroselinum crispum	part of a conserved DNA module involved in light responsiveness
Capang02g001492	CacOFP3	Box 4	1166	1172	-	Petroselinum crispum	part of a conserved DNA module involved in light responsiveness
Capang02g001492	CacOFP3	Box 4	1187	1193	-	Petroselinum crispum	part of a conserved DNA module involved in light responsiveness
Capang02g001492	CacOFP3	TC-rich repeats	1467	1476	-	Nicotiana tabacum	cis-acting element involved in defense and stress responsiveness
Capang02g001492	CacOFP3	TC-rich repeats	1527	1536	-	Nicotiana tabacum	cis-acting element involved in defense and stress responsiveness
Capang02g001492	CacOFP3	TCT-motif	1467	1473	-	Arabidopsis thaliana	part of a light responsive element
Capang02g001492	CacOFP3	AT-rich element	37	47	+	Glycine max	binding site of AT-rich DNA binding protein (ATBP-1)
Capang02g001492	CacOFP3	MRE	1760	1767	+	Petroselinum crispum	MYB binding site involved in light responsiveness
Capang02g001492	CacOFP3	G-box	188	194	-	Zea mays	cis-acting regulatory element involved in light responsiveness
Capang02g001492	CacOFP3	G-box	219	225	-	Arabidopsis thaliana	cis-acting regulatory element involved in light responsiveness
Capang02g001492	CacOFP3	G-box	416	422	-	Zea mays	cis-acting regulatory element involved in light responsiveness
Capang02g001492	CacOFP3	MBS	1430	1436	+	Arabidopsis thaliana	MYB binding site involved in drought-inducibility
Capang02g001492	CacOFP3	TATC-box	1111	1118	-	Oryza sativa	cis-acting element involved in gibberellin-responsiveness
Capang02g001492	CacOFP3	TCA-element	1519	1528	-	Nicotiana tabacum	cis-acting element involved in salicylic acid responsiveness
Capang02g001492	CacOFP3	TCA-element	1765	1774	-	Nicotiana tabacum	cis-acting element involved in salicylic acid responsiveness
Capang02g001492	CacOFP3	ABRE	189	194	+	Arabidopsis thaliana	cis-acting element involved in the abscisic acid responsiveness
Capang02g001492	CacOFP3	ABRE	219	224	-	Arabidopsis thaliana	cis-acting element involved in the abscisic acid responsiveness
Capang02g001492	CacOFP3	ABRE	417	422	+	Arabidopsis thaliana	cis-acting element involved in the abscisic acid responsiveness
Capang02g001492	CacOFP3	TGA-element	78	84	+	Brassica oleracea	auxin-responsive element
Capang02g001492	CacOFP3	TGA-element	185	191	+	Brassica oleracea	auxin-responsive element
Capang02g001492	CacOFP3	O2-site	1898	1907	+	Zea mays	cis-acting regulatory element involved in zein metabolism regulation
Capang02g001492	CacOFP3	TGACG-motif	415	420	+	Hordeum vulgare	cis-acting regulatory element involved in the MeJA-responsiveness
Capang02g001492	CacOFP3	TGACG-motif	1281	1286	+	Hordeum vulgare	cis-acting regulatory element involved in the MeJA-responsiveness
Capang02g001492	CacOFP3	CGTCA-motif	415	420	-	Hordeum vulgare	cis-acting regulatory element involved in the MeJA-responsiveness
Capang02g001492	CacOFP3	CGTCA-motif	1281	1286	-	Hordeum vulgare	cis-acting regulatory element involved in the MeJA-responsiveness
Capang02g002400	CacOFP4	AuxRE	1826	1837	+	Glycine max	part of an auxin-responsive element
Capang02g002400	CacOFP4	ATC-motif	99	107	-	Spinacia oleracea	part of a conserved DNA module involved in light responsiveness
Capang02g002400	CacOFP4	GA-motif	171	179	+	Arabidopsis thaliana	part of a light responsive element
Capang02g002400	CacOFP4	ARE	74	80	-	Zea mays	cis-acting regulatory element essential for the anaerobic induction
Capang02g002400	CacOFP4	ARE	1028	1034	+	Zea mays	cis-acting regulatory element essential for the anaerobic induction
Capang02g002400	CacOFP4	ARE	1133	1139	-	Zea mays	cis-acting regulatory element essential for the anaerobic induction
Capang02g002400	CacOFP4	ARE	1870	1876	+	Zea mays	cis-acting regulatory element essential for the anaerobic induction
Capang02g002400	CacOFP4	Unnamed__1	1184	1195	-	Glycine max	60K protein binding site
Capang02g002400	CacOFP4	AE-box	692	700	+	Arabidopsis thaliana	part of a module for light response
Capang02g002400	CacOFP4	GATA-motif	221	228	+	Pisum sativum	part of a light responsive element
Capang02g002400	CacOFP4	GATA-motif	645	654	-	Solanum tuberosum	part of a light responsive element
Capang02g002400	CacOFP4	O2-site	730	738	+	Zea mays	cis-acting regulatory element involved in zein metabolism regulation
Capang02g002400	CacOFP4	ABRE	812	817	+	Arabidopsis thaliana	cis-acting element involved in the abscisic acid responsiveness
Capang02g002400	CacOFP4	TCA-element	35	44	+	Nicotiana tabacum	cis-acting element involved in salicylic acid responsiveness
Capang02g002400	CacOFP4	TCA-element	1054	1063	-	Nicotiana tabacum	cis-acting element involved in salicylic acid responsiveness
Capang02g002400	CacOFP4	TGA-element	952	958	-	Brassica oleracea	auxin-responsive element
Capang02g002400	CacOFP4	AT-rich element	43	53	-	Glycine max	binding site of AT-rich DNA binding protein (ATBP-1)
Capang02g002400	CacOFP4	chs-CMA1a	487	495	+	Daucus carota	part of a light responsive element
Capang02g002400	CacOFP4	TCT-motif	323	329	-	Arabidopsis thaliana	part of a light responsive element
Capang02g002400	CacOFP4	LAMP-element	541	549	-	Pisum sativum	part of a light responsive element
Capang02g002400	CacOFP4	LAMP-element	1977	1985	+	Pisum sativum	part of a light responsive element
Capang02g002400	CacOFP4	TCCC-motif	337	344	-	Spinacia oleracea	part of a light responsive element
Capang02g002400	CacOFP4	Box 4	228	234	+	Petroselinum crispum	part of a conserved DNA module involved in light responsiveness
Capang02g002400	CacOFP4	Box 4	500	506	+	Petroselinum crispum	part of a conserved DNA module involved in light responsiveness
Capang02g002400	CacOFP4	CAT-box	56	62	-	Arabidopsis thaliana	cis-acting regulatory element related to meristem expression
Capang02g002400	CacOFP4	G-Box	811	817	-	Pisum sativum	cis-acting regulatory element involved in light responsiveness
Capang02g002400	CacOFP4	A-box	657	663	+	Petroselinum crispum	cis-acting regulatory element
Capang02g002400	CacOFP4	A-box	661	667	+	Petroselinum crispum	cis-acting regulatory element
Capang02g002400	CacOFP4	GARE-motif	1114	1121	-	Brassica oleracea	gibberellin-responsive element
Capang02g002400	CacOFP4	GT1-motif	411	417	+	Arabidopsis thaliana	light responsive element
Capang02g002400	CacOFP4	I-box	643	652	-	Zea mays	part of a light responsive element
Capang03g000309	CacOFP5	NON-box	1005	1014	+	Arabidopsis thaliana	cis-acting regulatory element related to meristem specific activation
Capang03g000309	CacOFP5	ABRE	848	854	+	Arabidopsis thaliana	cis-acting element involved in the abscisic acid responsiveness
Capang03g000309	CacOFP5	ABRE	849	854	+	Arabidopsis thaliana	cis-acting element involved in the abscisic acid responsiveness
Capang03g000309	CacOFP5	TCA-element	1093	1102	+	Nicotiana tabacum	cis-acting element involved in salicylic acid responsiveness
Capang03g000309	CacOFP5	TGA-element	1046	1052	-	Brassica oleracea	auxin-responsive element
Capang03g000309	CacOFP5	O2-site	413	421	+	Zea mays	cis-acting regulatory element involved in zein metabolism regulation
Capang03g000309	CacOFP5	O2-site	559	568	+	Zea mays	cis-acting regulatory element involved in zein metabolism regulation
Capang03g000309	CacOFP5	GC-motif	579	585	-	Zea mays	enhancer-like element involved in anoxic specific inducibility
Capang03g000309	CacOFP5	GATA-motif	998	1005	+	Arabidopsis thaliana	part of a light responsive element
Capang03g000309	CacOFP5	G-box	848	854	+	Arabidopsis thaliana	cis-acting regulatory element involved in light responsiveness
Capang03g000309	CacOFP5	G-box	1638	1644	+	Zea mays	cis-acting regulatory element involved in light responsiveness
Capang03g000309	CacOFP5	ARE	215	221	-	Zea mays	cis-acting regulatory element essential for the anaerobic induction
Capang03g000309	CacOFP5	ARE	907	913	-	Zea mays	cis-acting regulatory element essential for the anaerobic induction
Capang03g000309	CacOFP5	ARE	1959	1965	-	Zea mays	cis-acting regulatory element essential for the anaerobic induction
Capang03g000309	CacOFP5	chs-CMA2a	1542	1550	-	Petroselinum crispum	part of a light responsive element
Capang03g000309	CacOFP5	GARE-motif	1789	1796	-	Brassica oleracea	gibberellin-responsive element
Capang03g000309	CacOFP5	A-box	549	555	-	Petroselinum crispum	cis-acting regulatory element
Capang03g000309	CacOFP5	A-box	643	649	+	Petroselinum crispum	cis-acting regulatory element
Capang03g000309	CacOFP5	G-Box	848	854	+	Pisum sativum	cis-acting regulatory element involved in light responsiveness
Capang03g000309	CacOFP5	Box 4	1765	1771	-	Petroselinum crispum	part of a conserved DNA module involved in light responsiveness
Capang03g000309	CacOFP5	Box 4	1834	1840	-	Petroselinum crispum	part of a conserved DNA module involved in light responsiveness
Capang03g000309	CacOFP5	Box 4	1860	1866	-	Petroselinum crispum	part of a conserved DNA module involved in light responsiveness
Capang03g000309	CacOFP5	Box 4	1873	1879	-	Petroselinum crispum	part of a conserved DNA module involved in light responsiveness
Capang03g000309	CacOFP5	Box 4	1991	1997	-	Petroselinum crispum	part of a conserved DNA module involved in light responsiveness
Capang03g000309	CacOFP5	CAT-box	676	682	+	Arabidopsis thaliana	cis-acting regulatory element related to meristem expression
Capang03g000309	CacOFP5	CAT-box	796	802	-	Arabidopsis thaliana	cis-acting regulatory element related to meristem expression
Capang03g000309	CacOFP5	TC-rich repeats	1107	1116	+	Nicotiana tabacum	cis-acting element involved in defense and stress responsiveness
Capang03g000309	CacOFP5	TCT-motif	384	390	-	Arabidopsis thaliana	part of a light responsive element
Capang03g000309	CacOFP5	TCT-motif	468	474	-	Arabidopsis thaliana	part of a light responsive element
Capang03g000309	CacOFP5	TCT-motif	1288	1294	+	Arabidopsis thaliana	part of a light responsive element
Capang03g000309	CacOFP5	TCT-motif	1621	1627	-	Arabidopsis thaliana	part of a light responsive element
Capang03g000309	CacOFP5	chs-CMA1a	1979	1987	+	Daucus carota	part of a light responsive element
Capang04g000354	CacOFP6	A-box	1223	1229	+	Petroselinum crispum	cis-acting regulatory element
Capang04g000354	CacOFP6	TCT-motif	432	438	-	Arabidopsis thaliana	part of a light responsive element
Capang04g000354	CacOFP6	Box 4	713	719	+	Petroselinum crispum	part of a conserved DNA module involved in light responsiveness
Capang04g000354	CacOFP6	WUN-motif	1577	1586	-	Brassica oleracea	wound-responsive element
Capang04g000354	CacOFP6	CGTCA-motif	473	478	-	Hordeum vulgare	cis-acting regulatory element involved in the MeJA-responsiveness
Capang04g000354	CacOFP6	CGTCA-motif	1445	1450	+	Hordeum vulgare	cis-acting regulatory element involved in the MeJA-responsiveness
Capang04g000354	CacOFP6	CGTCA-motif	1646	1651	-	Hordeum vulgare	cis-acting regulatory element involved in the MeJA-responsiveness
Capang04g000354	CacOFP6	TGACG-motif	473	478	+	Hordeum vulgare	cis-acting regulatory element involved in the MeJA-responsiveness
Capang04g000354	CacOFP6	TGACG-motif	1445	1450	-	Hordeum vulgare	cis-acting regulatory element involved in the MeJA-responsiveness
Capang04g000354	CacOFP6	TGACG-motif	1646	1651	+	Hordeum vulgare	cis-acting regulatory element involved in the MeJA-responsiveness
Capang04g000354	CacOFP6	ABRE	1443	1448	-	Arabidopsis thaliana	cis-acting element involved in the abscisic acid responsiveness
Capang04g000354	CacOFP6	O2-site	1442	1451	-	Zea mays	cis-acting regulatory element involved in zein metabolism regulation
Capang04g000354	CacOFP6	ACE	1383	1392	+	Petroselinum crispum	cis-acting element involved in light responsiveness
Capang04g000354	CacOFP6	G-box	1443	1449	+	Zea mays	cis-acting regulatory element involved in light responsiveness
Capang04g000354	CacOFP6	MBS	557	563	-	Arabidopsis thaliana	MYB binding site involved in drought-inducibility
Capang04g000354	CacOFP6	ARE	23	29	-	Zea mays	cis-acting regulatory element essential for the anaerobic induction
Capang05g001990	CacOFP7	O2-site	984	992	+	Zea mays	cis-acting regulatory element involved in zein metabolism regulation
Capang05g001990	CacOFP7	O2-site	1651	1660	-	Zea mays	cis-acting regulatory element involved in zein metabolism regulation
Capang05g001990	CacOFP7	ABRE	554	559	+	Arabidopsis thaliana	cis-acting element involved in the abscisic acid responsiveness
Capang05g001990	CacOFP7	Sp1	277	283	-	Oryza sativa	light responsive element
Capang05g001990	CacOFP7	Sp1	1098	1104	+	Oryza sativa	light responsive element
Capang05g001990	CacOFP7	GATA-motif	875	885	+	Arabidopsis thaliana	part of a light responsive element
Capang05g001990	CacOFP7	CGTCA-motif	104	109	-	Hordeum vulgare	cis-acting regulatory element involved in the MeJA-responsiveness
Capang05g001990	CacOFP7	TGACG-motif	104	109	+	Hordeum vulgare	cis-acting regulatory element involved in the MeJA-responsiveness
Capang05g001990	CacOFP7	ARE	829	835	+	Zea mays	cis-acting regulatory element essential for the anaerobic induction
Capang05g001990	CacOFP7	G-box	553	559	+	Arabidopsis thaliana	cis-acting regulatory element involved in light responsiveness
Capang05g001990	CacOFP7	AT1-motif	1174	1187	+	Solanum tuberosum	part of a light responsive module
Capang05g001990	CacOFP7	GT1-motif	1168	1174	+	Arabidopsis thaliana	light responsive element
Capang05g001990	CacOFP7	I-box	1708	1718	+	Gossypium hirsutum	part of a light responsive element
Capang05g001990	CacOFP7	ACA-motif	241	253	-	Zea mays	part of gapA in (gapA-CMA1) involved with light responsiveness
Capang05g001990	CacOFP7	CAT-box	1276	1282	+	Arabidopsis thaliana	cis-acting regulatory element related to meristem expression
Capang05g001990	CacOFP7	TCT-motif	1288	1294	-	Arabidopsis thaliana	part of a light responsive element
Capang06g000272	CacOFP8	G-Box	255	261	+	Pisum sativum	cis-acting regulatory element involved in light responsiveness
Capang06g000272	CacOFP8	G-Box	1177	1183	-	Pisum sativum	cis-acting regulatory element involved in light responsiveness
Capang06g000272	CacOFP8	chs-CMA2a	728	736	-	Petroselinum crispum	part of a light responsive element
Capang06g000272	CacOFP8	chs-CMA1a	191	199	-	Daucus carota	part of a light responsive element
Capang06g000272	CacOFP8	TCT-motif	1799	1805	-	Arabidopsis thaliana	part of a light responsive element
Capang06g000272	CacOFP8	TC-rich repeats	1211	1220	+	Nicotiana tabacum	cis-acting element involved in defense and stress responsiveness
Capang06g000272	CacOFP8	TC-rich repeats	1799	1808	-	Nicotiana tabacum	cis-acting element involved in defense and stress responsiveness
Capang06g000272	CacOFP8	Box 4	362	368	+	Petroselinum crispum	part of a conserved DNA module involved in light responsiveness
Capang06g000272	CacOFP8	Box 4	870	876	+	Petroselinum crispum	part of a conserved DNA module involved in light responsiveness
Capang06g000272	CacOFP8	Box 4	1062	1068	-	Petroselinum crispum	part of a conserved DNA module involved in light responsiveness
Capang06g000272	CacOFP8	Box 4	1149	1155	-	Petroselinum crispum	part of a conserved DNA module involved in light responsiveness
Capang06g000272	CacOFP8	Box 4	1633	1639	-	Petroselinum crispum	part of a conserved DNA module involved in light responsiveness
Capang06g000272	CacOFP8	Box 4	1637	1643	-	Petroselinum crispum	part of a conserved DNA module involved in light responsiveness
Capang06g000272	CacOFP8	Box 4	1641	1647	-	Petroselinum crispum	part of a conserved DNA module involved in light responsiveness
Capang06g000272	CacOFP8	GATA-motif	1486	1493	-	Pisum sativum	part of a light responsive element
Capang06g000272	CacOFP8	CGTCA-motif	1223	1228	+	Hordeum vulgare	cis-acting regulatory element involved in the MeJA-responsiveness
Capang06g000272	CacOFP8	CGTCA-motif	1495	1500	+	Hordeum vulgare	cis-acting regulatory element involved in the MeJA-responsiveness
Capang06g000272	CacOFP8	TGACG-motif	1223	1228	-	Hordeum vulgare	cis-acting regulatory element involved in the MeJA-responsiveness
Capang06g000272	CacOFP8	TGACG-motif	1495	1500	-	Hordeum vulgare	cis-acting regulatory element involved in the MeJA-responsiveness
Capang06g000272	CacOFP8	GC-motif	1386	1392	+	Zea mays	enhancer-like element involved in anoxic specific inducibility
Capang06g000272	CacOFP8	LTR	566	572	+	Hordeum vulgare	cis-acting element involved in low-temperature responsiveness
Capang06g000272	CacOFP8	O2-site	695	703	-	Zea mays	cis-acting regulatory element involved in zein metabolism regulation
Capang06g000272	CacOFP8	O2-site	768	777	+	Zea mays	cis-acting regulatory element involved in zein metabolism regulation
Capang06g000272	CacOFP8	ABRE	255	261	+	Arabidopsis thaliana	cis-acting element involved in the abscisic acid responsiveness
Capang06g000272	CacOFP8	ABRE	256	261	+	Arabidopsis thaliana	cis-acting element involved in the abscisic acid responsiveness
Capang06g000272	CacOFP8	ABRE	1178	1183	+	Arabidopsis thaliana	cis-acting element involved in the abscisic acid responsiveness
Capang06g000272	CacOFP8	TGA-element	961	967	-	Brassica oleracea	auxin-responsive element
Capang06g000272	CacOFP8	Sp1	1383	1389	-	Oryza sativa	light responsive element
Capang06g000272	CacOFP8	GA-motif	1004	1012	-	Arabidopsis thaliana	part of a light responsive element
Capang06g000272	CacOFP8	GA-motif	1459	1467	+	Arabidopsis thaliana	part of a light responsive element
Capang06g000272	CacOFP8	TATC-box	1365	1372	-	Oryza sativa	cis-acting element involved in gibberellin-responsiveness
Capang06g000272	CacOFP8	ARE	1835	1841	+	Zea mays	cis-acting regulatory element essential for the anaerobic induction
Capang06g000272	CacOFP8	G-box	255	261	+	Arabidopsis thaliana	cis-acting regulatory element involved in light responsiveness
Capang06g000272	CacOFP8	MBS	1071	1077	+	Arabidopsis thaliana	MYB binding site involved in drought-inducibility
Capang06g000600	CacOFP9	HD-Zip 1	1118	1126	-	Arabidopsis thaliana	element involved in differentiation of the palisade mesophyll cells
Capang06g000600	CacOFP9	GATA-motif	377	384	-	Arabidopsis thaliana	part of a light responsive element
Capang06g000600	CacOFP9	AE-box	401	409	-	Arabidopsis thaliana	part of a module for light response
Capang06g000600	CacOFP9	TGA-element	1912	1918	-	Brassica oleracea	auxin-responsive element
Capang06g000600	CacOFP9	ABRE	335	340	+	Arabidopsis thaliana	cis-acting element involved in the abscisic acid responsiveness
Capang06g000600	CacOFP9	ACE	1643	1652	+	Petroselinum crispum	cis-acting element involved in light responsiveness
Capang06g000600	CacOFP9	MRE	1992	1999	+	Petroselinum crispum	MYB binding site involved in light responsiveness
Capang06g000600	CacOFP9	MBS	1697	1703	+	Arabidopsis thaliana	MYB binding site involved in drought-inducibility
Capang06g000600	CacOFP9	ARE	59	65	-	Zea mays	cis-acting regulatory element essential for the anaerobic induction
Capang06g000600	CacOFP9	A-box	677	683	+	Petroselinum crispum	cis-acting regulatory element
Capang06g000600	CacOFP9	A-box	700	712	-	Oryza sativa	sequence conserved in alpha-amylase promoters
Capang06g000600	CacOFP9	G-Box	334	340	-	Pisum sativum	cis-acting regulatory element involved in light responsiveness
Capang06g000600	CacOFP9	GT1-motif	893	899	+	Arabidopsis thaliana	light responsive element
Capang06g000600	CacOFP9	TCT-motif	831	837	-	Arabidopsis thaliana	part of a light responsive element
Capang06g000600	CacOFP9	TCT-motif	1625	1631	-	Arabidopsis thaliana	part of a light responsive element
Capang06g000600	CacOFP9	AACA_motif	699	710	-	Oryza sativa	involved in endosperm-specific negative expression
Capang06g000600	CacOFP9	Box 4	561	567	+	Petroselinum crispum	part of a conserved DNA module involved in light responsiveness
Capang06g000600	CacOFP9	Box 4	1388	1394	-	Petroselinum crispum	part of a conserved DNA module involved in light responsiveness
Capang06g000600	CacOFP9	Box 4	1715	1721	-	Petroselinum crispum	part of a conserved DNA module involved in light responsiveness
Capang06g000600	CacOFP9	Box 4	1763	1769	-	Petroselinum crispum	part of a conserved DNA module involved in light responsiveness
Capang07g001809	CacOFP10	G-Box	1766	1772	-	Pisum sativum	cis-acting regulatory element involved in light responsiveness
Capang07g001809	CacOFP10	GT1-motif	776	782	+	Arabidopsis thaliana	light responsive element
Capang07g001809	CacOFP10	P-box	1507	1514	+	Oryza sativa	gibberellin-responsive element
Capang07g001809	CacOFP10	Box 4	1016	1022	-	Petroselinum crispum	part of a conserved DNA module involved in light responsiveness
Capang07g001809	CacOFP10	Box 4	1752	1758	-	Petroselinum crispum	part of a conserved DNA module involved in light responsiveness
Capang07g001809	CacOFP10	Box 4	1920	1926	-	Petroselinum crispum	part of a conserved DNA module involved in light responsiveness
Capang07g001809	CacOFP10	CAT-box	1307	1313	-	Arabidopsis thaliana	cis-acting regulatory element related to meristem expression
Capang07g001809	CacOFP10	CAT-box	1534	1540	-	Arabidopsis thaliana	cis-acting regulatory element related to meristem expression
Capang07g001809	CacOFP10	GATA-motif	1479	1489	-	Arabidopsis thaliana	part of a light responsive element
Capang07g001809	CacOFP10	Unnamed__1	1115	1126	-	Glycine max	60K protein binding site
Capang07g001809	CacOFP10	ABRE	1223	1228	-	Arabidopsis thaliana	cis-acting element involved in the abscisic acid responsiveness
Capang07g001809	CacOFP10	ABRE	1385	1390	+	Arabidopsis thaliana	cis-acting element involved in the abscisic acid responsiveness
Capang07g001809	CacOFP10	ABRE	1767	1772	+	Arabidopsis thaliana	cis-acting element involved in the abscisic acid responsiveness
Capang07g001809	CacOFP10	ARE	103	109	-	Zea mays	cis-acting regulatory element essential for the anaerobic induction
Capang07g001809	CacOFP10	ARE	1242	1248	+	Zea mays	cis-acting regulatory element essential for the anaerobic induction
Capang07g001809	CacOFP10	G-box	1223	1229	-	Arabidopsis thaliana	cis-acting regulatory element involved in light responsiveness
Capang07g001809	CacOFP10	G-box	1383	1391	-	Brassica napus	cis-acting regulatory element involved in light responsiveness
Capang07g001809	CacOFP10	G-box	1384	1390	+	Arabidopsis thaliana	cis-acting regulatory element involved in light responsiveness
Capang08g000595	CacOFP11	TCCC-motif	146	153	-	Spinacia oleracea	part of a light responsive element
Capang08g000595	CacOFP11	TCCC-motif	1039	1046	-	Spinacia oleracea	part of a light responsive element
Capang08g000595	CacOFP11	TCCC-motif	1171	1178	+	Spinacia oleracea	part of a light responsive element
Capang08g000595	CacOFP11	LAMP-element	1586	1594	-	Pisum sativum	part of a light responsive element
Capang08g000595	CacOFP11	Box 4	140	146	+	Petroselinum crispum	part of a conserved DNA module involved in light responsiveness
Capang08g000595	CacOFP11	Box 4	445	451	+	Petroselinum crispum	part of a conserved DNA module involved in light responsiveness
Capang08g000595	CacOFP11	Box 4	1070	1076	-	Petroselinum crispum	part of a conserved DNA module involved in light responsiveness
Capang08g000595	CacOFP11	Box 4	1717	1723	-	Petroselinum crispum	part of a conserved DNA module involved in light responsiveness
Capang08g000595	CacOFP11	GARE-motif	1609	1616	-	Brassica oleracea	gibberellin-responsive element
Capang08g000595	CacOFP11	G-Box	1375	1381	-	Pisum sativum	cis-acting regulatory element involved in light responsiveness
Capang08g000595	CacOFP11	AuxRR-core	1850	1857	+	Nicotiana tabacum	cis-acting regulatory element involved in auxin responsiveness
Capang08g000595	CacOFP11	GT1-motif	274	281	-	Avena sativa	light responsive element
Capang08g000595	CacOFP11	GT1-motif	275	281	-	Arabidopsis thaliana	light responsive element
Capang08g000595	CacOFP11	I-box	1585	1595	+	Helianthus annuus	part of a light responsive element
Capang08g000595	CacOFP11	circadian	1410	1419	-	Lycopersicon esculentum	cis-acting regulatory element involved in circadian control
Capang08g000595	CacOFP11	circadian	1811	1820	+	Lycopersicon esculentum	cis-acting regulatory element involved in circadian control
Capang08g000595	CacOFP11	G-box	1374	1382	-	Brassica napus	cis-acting regulatory element involved in light responsiveness
Capang08g000595	CacOFP11	G-box	1375	1381	-	Arabidopsis thaliana	cis-acting regulatory element involved in light responsiveness
Capang08g000595	CacOFP11	ARE	1086	1092	+	Zea mays	cis-acting regulatory element essential for the anaerobic induction
Capang08g000595	CacOFP11	ARE	1385	1391	+	Zea mays	cis-acting regulatory element essential for the anaerobic induction
Capang08g000595	CacOFP11	TCA-element	168	177	-	Nicotiana tabacum	cis-acting element involved in salicylic acid responsiveness
Capang08g000595	CacOFP11	TCA-element	824	833	-	Brassica oleracea	cis-acting element involved in salicylic acid responsiveness
Capang08g000595	CacOFP11	TCA-element	1509	1518	-	Nicotiana tabacum	cis-acting element involved in salicylic acid responsiveness
Capang08g000595	CacOFP11	ABRE	1375	1381	-	Arabidopsis thaliana	cis-acting element involved in the abscisic acid responsiveness
Capang08g000595	CacOFP11	ABRE	1376	1381	+	Arabidopsis thaliana	cis-acting element involved in the abscisic acid responsiveness
Capang08g000595	CacOFP11	TGA-element	412	418	-	Brassica oleracea	auxin-responsive element
Capang08g000596	CacOFP12	GA-motif	1869	1877	+	Arabidopsis thaliana	part of a light responsive element
Capang08g000596	CacOFP12	ARE	259	265	+	Zea mays	cis-acting regulatory element essential for the anaerobic induction
Capang08g000596	CacOFP12	ARE	1125	1131	+	Zea mays	cis-acting regulatory element essential for the anaerobic induction
Capang08g000596	CacOFP12	ARE	1471	1477	-	Zea mays	cis-acting regulatory element essential for the anaerobic induction
Capang08g000596	CacOFP12	ARE	1651	1657	-	Zea mays	cis-acting regulatory element essential for the anaerobic induction
Capang08g000596	CacOFP12	ARE	1861	1867	+	Zea mays	cis-acting regulatory element essential for the anaerobic induction
Capang08g000596	CacOFP12	ARE	1920	1926	+	Zea mays	cis-acting regulatory element essential for the anaerobic induction
Capang08g000596	CacOFP12	G-box	105	111	+	Arabidopsis thaliana	cis-acting regulatory element involved in light responsiveness
Capang08g000596	CacOFP12	G-box	1518	1524	-	Zea mays	cis-acting regulatory element involved in light responsiveness
Capang08g000596	CacOFP12	MRE	461	468	+	Petroselinum crispum	MYB binding site involved in light responsiveness
Capang08g000596	CacOFP12	MRE	1448	1455	+	Petroselinum crispum	MYB binding site involved in light responsiveness
Capang08g000596	CacOFP12	MRE	1625	1632	+	Petroselinum crispum	MYB binding site involved in light responsiveness
Capang08g000596	CacOFP12	AE-box	605	613	-	Arabidopsis thaliana	part of a module for light response
Capang08g000596	CacOFP12	Gap-box	1962	1971.5	-	Arabidopsis thaliana	part of a light responsive element
Capang08g000596	CacOFP12	ABRE	103	112	+	Triticum aestivum	cis-acting element involved in the abscisic acid responsiveness
Capang08g000596	CacOFP12	ABRE	105	111	+	Arabidopsis thaliana	cis-acting element involved in the abscisic acid responsiveness
Capang08g000596	CacOFP12	ABRE	106	111	+	Arabidopsis thaliana	cis-acting element involved in the abscisic acid responsiveness
Capang08g000596	CacOFP12	TCA-element	480	489	+	Nicotiana tabacum	cis-acting element involved in salicylic acid responsiveness
Capang08g000596	CacOFP12	TCT-motif	1372	1378	-	Arabidopsis thaliana	part of a light responsive element
Capang08g000596	CacOFP12	Box 4	583	589	+	Petroselinum crispum	part of a conserved DNA module involved in light responsiveness
Capang08g000596	CacOFP12	Box 4	927	933	+	Petroselinum crispum	part of a conserved DNA module involved in light responsiveness
Capang08g000596	CacOFP12	Box 4	1043	1049	-	Petroselinum crispum	part of a conserved DNA module involved in light responsiveness
Capang08g000596	CacOFP12	Box 4	1112	1118	-	Petroselinum crispum	part of a conserved DNA module involved in light responsiveness
Capang08g000596	CacOFP12	CAT-box	91	97	+	Arabidopsis thaliana	cis-acting regulatory element related to meristem expression
Capang08g000596	CacOFP12	G-Box	105	111	+	Pisum sativum	cis-acting regulatory element involved in light responsiveness
Capang08g000596	CacOFP12	G-Box	917	927	+	Triticum aestivum	cis-acting regulatory element involved in light responsiveness
Capang08g000596	CacOFP12	GT1-motif	236	242	-	Arabidopsis thaliana	light responsive element
Capang08g000596	CacOFP12	GT1-motif	1225	1231	-	Arabidopsis thaliana	light responsive element
Capang09g000292	CacOFP13	I-box	1438	1447	+	Solanum tuberosum	part of a light responsive element
Capang09g000292	CacOFP13	GT1-motif	533	540	+	Avena sativa	light responsive element
Capang09g000292	CacOFP13	Box 4	102	108	+	Petroselinum crispum	part of a conserved DNA module involved in light responsiveness
Capang09g000292	CacOFP13	Box 4	261	267	+	Petroselinum crispum	part of a conserved DNA module involved in light responsiveness
Capang09g000292	CacOFP13	Box 4	332	338	+	Petroselinum crispum	part of a conserved DNA module involved in light responsiveness
Capang09g000292	CacOFP13	Box 4	336	342	+	Petroselinum crispum	part of a conserved DNA module involved in light responsiveness
Capang09g000292	CacOFP13	Box 4	371	377	+	Petroselinum crispum	part of a conserved DNA module involved in light responsiveness
Capang09g000292	CacOFP13	P-box	544	551	+	Oryza sativa	gibberellin-responsive element
Capang09g000292	CacOFP13	TCT-motif	657	663	-	Arabidopsis thaliana	part of a light responsive element
Capang09g000292	CacOFP13	TCT-motif	1582	1588	-	Arabidopsis thaliana	part of a light responsive element
Capang09g000292	CacOFP13	TCA-element	1257	1266	+	Brassica oleracea	cis-acting element involved in salicylic acid responsiveness
Capang09g000292	CacOFP13	ABRE	1556	1561	+	Arabidopsis thaliana	cis-acting element involved in the abscisic acid responsiveness
Capang09g000292	CacOFP13	ABRE	1862	1867	-	Arabidopsis thaliana	cis-acting element involved in the abscisic acid responsiveness
Capang09g000292	CacOFP13	Gap-box	360	369	-	Arabidopsis thaliana	part of a light responsive element
Capang09g000292	CacOFP13	GATA-motif	1584	1595	+	Arabidopsis thaliana	part of a light responsive element
Capang09g000292	CacOFP13	TGACG-motif	793	798	+	Hordeum vulgare	cis-acting regulatory element involved in the MeJA-responsiveness
Capang09g000292	CacOFP13	TGACG-motif	1383	1388	-	Hordeum vulgare	cis-acting regulatory element involved in the MeJA-responsiveness
Capang09g000292	CacOFP13	CGTCA-motif	793	798	-	Hordeum vulgare	cis-acting regulatory element involved in the MeJA-responsiveness
Capang09g000292	CacOFP13	CGTCA-motif	1383	1388	+	Hordeum vulgare	cis-acting regulatory element involved in the MeJA-responsiveness
Capang09g000292	CacOFP13	ARE	1177	1183	-	Zea mays	cis-acting regulatory element essential for the anaerobic induction
Capang09g000292	CacOFP13	G-box	1555	1561	+	Arabidopsis thaliana	cis-acting regulatory element involved in light responsiveness
Capang09g000292	CacOFP13	G-box	1862	1868	-	Arabidopsis thaliana	cis-acting regulatory element involved in light responsiveness
Capang09g000292	CacOFP13	ATC-motif	505	513	+	Spinacia oleracea	part of a conserved DNA module involved in light responsiveness
Capang09g000909	CacOFP14	Box 4	707	713	+	Petroselinum crispum	part of a conserved DNA module involved in light responsiveness
Capang09g000909	CacOFP14	Box 4	1111	1117	-	Petroselinum crispum	part of a conserved DNA module involved in light responsiveness
Capang09g000909	CacOFP14	Box 4	1355	1361	-	Petroselinum crispum	part of a conserved DNA module involved in light responsiveness
Capang09g000909	CacOFP14	TCT-motif	733	739	-	Arabidopsis thaliana	part of a light responsive element
Capang09g000909	CacOFP14	P-box	490	497	-	Oryza sativa	gibberellin-responsive element
Capang09g000909	CacOFP14	TCCC-motif	314	321	-	Spinacia oleracea	part of a light responsive element
Capang09g000909	CacOFP14	TC-rich repeats	1745	1754	-	Nicotiana tabacum	cis-acting element involved in defense and stress responsiveness
Capang09g000909	CacOFP14	GT1-motif	320	327	-	Avena sativa	light responsive element
Capang09g000909	CacOFP14	GT1-motif	321	327	-	Arabidopsis thaliana	light responsive element
Capang09g000909	CacOFP14	GT1-motif	976	982	+	Arabidopsis thaliana	light responsive element
Capang09g000909	CacOFP14	GT1-motif	1132	1139	+	Avena sativa	light responsive element
Capang09g000909	CacOFP14	GT1-motif	1171	1178	+	Avena sativa	light responsive element
Capang09g000909	CacOFP14	GT1-motif	1288	1294	+	Arabidopsis thaliana	light responsive element
Capang09g000909	CacOFP14	AuxRR-core	73	80	+	Nicotiana tabacum	cis-acting regulatory element involved in auxin responsiveness
Capang09g000909	CacOFP14	chs-Unit 1 m1	1152	1162	-	Zea mays	part of a light responsive element
Capang09g000909	CacOFP14	A-box	306	312	-	Petroselinum crispum	cis-acting regulatory element
Capang09g000909	CacOFP14	G-box	56	62	+	Arabidopsis thaliana	cis-acting regulatory element involved in light responsiveness
Capang09g000909	CacOFP14	circadian	1540	1549	+	Lycopersicon esculentum	cis-acting regulatory element involved in circadian control
Capang09g000909	CacOFP14	ABRE	57	62	+	Arabidopsis thaliana	cis-acting element involved in the abscisic acid responsiveness
Capang09g000909	CacOFP14	TGA-element	744	750	+	Brassica oleracea	auxin-responsive element
Capang09g000909	CacOFP14	AE-box	788	796	+	Arabidopsis thaliana	part of a module for light response
Capang09g000909	CacOFP14	GATA-motif	1856	1866	-	Arabidopsis thaliana	part of a light responsive element
Capang09g000909	CacOFP14	LTR	594	600	+	Hordeum vulgare	cis-acting element involved in low-temperature responsiveness
Capang10g001043	CacOFP15	GATA-motif	801	808	-	Pisum sativum	part of a light responsive element
Capang10g001043	CacOFP15	CGTCA-motif	677	682	+	Hordeum vulgare	cis-acting regulatory element involved in the MeJA-responsiveness
Capang10g001043	CacOFP15	CGTCA-motif	741	746	+	Hordeum vulgare	cis-acting regulatory element involved in the MeJA-responsiveness
Capang10g001043	CacOFP15	CGTCA-motif	860	865	+	Hordeum vulgare	cis-acting regulatory element involved in the MeJA-responsiveness
Capang10g001043	CacOFP15	TGACG-motif	677	682	-	Hordeum vulgare	cis-acting regulatory element involved in the MeJA-responsiveness
Capang10g001043	CacOFP15	TGACG-motif	741	746	-	Hordeum vulgare	cis-acting regulatory element involved in the MeJA-responsiveness
Capang10g001043	CacOFP15	TGACG-motif	860	865	-	Hordeum vulgare	cis-acting regulatory element involved in the MeJA-responsiveness
Capang10g001043	CacOFP15	O2-site	674	683	-	Zea mays	cis-acting regulatory element involved in zein metabolism regulation
Capang10g001043	CacOFP15	O2-site	689	699	-	Zea mays	cis-acting regulatory element involved in zein metabolism regulation
Capang10g001043	CacOFP15	O2-site	1888	1897	-	Zea mays	cis-acting regulatory element involved in zein metabolism regulation
Capang10g001043	CacOFP15	ABRE	126	132	+	Arabidopsis thaliana	cis-acting element involved in the abscisic acid responsiveness
Capang10g001043	CacOFP15	ABRE	127	132	+	Arabidopsis thaliana	cis-acting element involved in the abscisic acid responsiveness
Capang10g001043	CacOFP15	ABRE	543	548	-	Arabidopsis thaliana	cis-acting element involved in the abscisic acid responsiveness
Capang10g001043	CacOFP15	TCA-element	507	516	-	Brassica oleracea	cis-acting element involved in salicylic acid responsiveness
Capang10g001043	CacOFP15	TCA-element	1426	1435	+	Nicotiana tabacum	cis-acting element involved in salicylic acid responsiveness
Capang10g001043	CacOFP15	ATC-motif	198	206	+	Spinacia oleracea	part of a conserved DNA module involved in light responsiveness
Capang10g001043	CacOFP15	ACE	846	855	-	Petroselinum crispum	cis-acting element involved in light responsiveness
Capang10g001043	CacOFP15	GTGGC-motif	926	936	-	Spinacia oleracea	part of a light responsive element
Capang10g001043	CacOFP15	ARE	67	73	+	Zea mays	cis-acting regulatory element essential for the anaerobic induction
Capang10g001043	CacOFP15	G-box	126	132	+	Arabidopsis thaliana	cis-acting regulatory element involved in light responsiveness
Capang10g001043	CacOFP15	G-Box	126	132	+	Pisum sativum	cis-acting regulatory element involved in light responsiveness
Capang10g001043	CacOFP15	G-Box	543	549	+	Pisum sativum	cis-acting regulatory element involved in light responsiveness
Capang10g001043	CacOFP15	I-box	217	226	-	Zea mays	part of a light responsive element
Capang10g001043	CacOFP15	I-box	219	227	-	Triticum aestivum	part of a light responsive element
Capang10g001043	CacOFP15	I-box	259	267	-	Triticum aestivum	part of a light responsive element
Capang10g001043	CacOFP15	I-box	1889	1898	-	Zea mays	part of a light responsive element
Capang10g001043	CacOFP15	AT-rich element	1580	1590	-	Glycine max	binding site of AT-rich DNA binding protein (ATBP-1)
Capang10g001043	CacOFP15	CAT-box	178	184	+	Arabidopsis thaliana	cis-acting regulatory element related to meristem expression
Capang10g001043	CacOFP15	CAT-box	344	350	+	Arabidopsis thaliana	cis-acting regulatory element related to meristem expression
Capang10g001043	CacOFP15	Box 4	1158	1164	-	Petroselinum crispum	part of a conserved DNA module involved in light responsiveness
Capang10g001043	CacOFP15	Box 4	1237	1243	-	Petroselinum crispum	part of a conserved DNA module involved in light responsiveness
Capang10g001043	CacOFP15	Box 4	1614	1620	-	Petroselinum crispum	part of a conserved DNA module involved in light responsiveness
Capang10g001043	CacOFP15	Box 4	1868	1874	-	Petroselinum crispum	part of a conserved DNA module involved in light responsiveness
Capang10g001855	CacOFP16	ARE	131	137	-	Zea mays	cis-acting regulatory element essential for the anaerobic induction
Capang10g001855	CacOFP16	ARE	391	397	+	Zea mays	cis-acting regulatory element essential for the anaerobic induction
Capang10g001855	CacOFP16	ARE	412	418	+	Zea mays	cis-acting regulatory element essential for the anaerobic induction
Capang10g001855	CacOFP16	MBS	395	401	+	Arabidopsis thaliana	MYB binding site involved in drought-inducibility
Capang10g001855	CacOFP16	G-box	1788	1794	+	Zea mays	cis-acting regulatory element involved in light responsiveness
Capang10g001855	CacOFP16	MRE	78	85	-	Petroselinum crispum	MYB binding site involved in light responsiveness
Capang10g001855	CacOFP16	GATA-motif	1739	1750	-	Arabidopsis thaliana	part of a light responsive element
Capang10g001855	CacOFP16	CGTCA-motif	679	684	-	Hordeum vulgare	cis-acting regulatory element involved in the MeJA-responsiveness
Capang10g001855	CacOFP16	CGTCA-motif	1717	1722	-	Hordeum vulgare	cis-acting regulatory element involved in the MeJA-responsiveness
Capang10g001855	CacOFP16	LTR	423	429	+	Hordeum vulgare	cis-acting element involved in low-temperature responsiveness
Capang10g001855	CacOFP16	LTR	690	696	-	Hordeum vulgare	cis-acting element involved in low-temperature responsiveness
Capang10g001855	CacOFP16	TGACG-motif	679	684	+	Hordeum vulgare	cis-acting regulatory element involved in the MeJA-responsiveness
Capang10g001855	CacOFP16	TGACG-motif	1717	1722	+	Hordeum vulgare	cis-acting regulatory element involved in the MeJA-responsiveness
Capang10g001855	CacOFP16	O2-site	1658	1667	-	Zea mays	cis-acting regulatory element involved in zein metabolism regulation
Capang10g001855	CacOFP16	Gap-box	331	340.5	+	Arabidopsis thaliana	part of a light responsive element
Capang10g001855	CacOFP16	ABRE	1353	1358	-	Arabidopsis thaliana	cis-acting element involved in the abscisic acid responsiveness
Capang10g001855	CacOFP16	TCA-element	1765	1774	-	Nicotiana tabacum	cis-acting element involved in salicylic acid responsiveness
Capang10g001855	CacOFP16	AT-rich element	1206	1216	-	Glycine max	binding site of AT-rich DNA binding protein (ATBP-1)
Capang10g001855	CacOFP16	TCT-motif	1829	1835	-	Arabidopsis thaliana	part of a light responsive element
Capang10g001855	CacOFP16	P-box	1396	1403	-	Oryza sativa	gibberellin-responsive element
Capang10g001855	CacOFP16	LAMP-element	399	407	-	Pisum sativum	part of a light responsive element
Capang10g001855	CacOFP16	CAT-box	226	232	-	Arabidopsis thaliana	cis-acting regulatory element related to meristem expression
Capang10g001855	CacOFP16	CAT-box	1271	1277	-	Arabidopsis thaliana	cis-acting regulatory element related to meristem expression
Capang10g001855	CacOFP16	Box 4	1039	1045	-	Petroselinum crispum	part of a conserved DNA module involved in light responsiveness
Capang10g001855	CacOFP16	Box 4	1494	1500	-	Petroselinum crispum	part of a conserved DNA module involved in light responsiveness
Capang10g001855	CacOFP16	Box 4	2003	2009	-	Petroselinum crispum	part of a conserved DNA module involved in light responsiveness
Capang10g001855	CacOFP16	G-Box	1353	1359	+	Pisum sativum	cis-acting regulatory element involved in light responsiveness
Capang10g001855	CacOFP16	GT1-motif	81	87	+	Arabidopsis thaliana	light responsive element
Capang10g001855	CacOFP16	GT1-motif	160	166	+	Arabidopsis thaliana	light responsive element
Capang10g001855	CacOFP16	GT1-motif	380	386	+	Arabidopsis thaliana	light responsive element
Capang10g001855	CacOFP16	GT1-motif	418	425	-	Avena sativa	light responsive element
Capang10g001855	CacOFP16	GT1-motif	419	425	-	Arabidopsis thaliana	light responsive element
Capang10g001855	CacOFP16	AuxRR-core	733	740	-	Nicotiana tabacum	cis-acting regulatory element involved in auxin responsiveness
Capang10g001855	CacOFP16	ATCT-motif	653	662	+	Pisum sativum	part of a conserved DNA module involved in light responsiveness
Capang10g001855	CacOFP16	ATCT-motif	1844	1853	+	Pisum sativum	part of a conserved DNA module involved in light responsiveness
Capang10g001856	CacOFP17	Box 4	258	264	+	Petroselinum crispum	part of a conserved DNA module involved in light responsiveness
Capang10g001856	CacOFP17	Box 4	518	524	+	Petroselinum crispum	part of a conserved DNA module involved in light responsiveness
Capang10g001856	CacOFP17	Box 4	614	620	+	Petroselinum crispum	part of a conserved DNA module involved in light responsiveness
Capang10g001856	CacOFP17	Box 4	618	624	+	Petroselinum crispum	part of a conserved DNA module involved in light responsiveness
Capang10g001856	CacOFP17	Box 4	685	691	+	Petroselinum crispum	part of a conserved DNA module involved in light responsiveness
Capang10g001856	CacOFP17	Box 4	891	897	+	Petroselinum crispum	part of a conserved DNA module involved in light responsiveness
Capang10g001856	CacOFP17	Box 4	1372	1378	-	Petroselinum crispum	part of a conserved DNA module involved in light responsiveness
Capang10g001856	CacOFP17	TCT-motif	300	306	+	Arabidopsis thaliana	part of a light responsive element
Capang10g001856	CacOFP17	chs-CMA1a	465	473	-	Daucus carota	part of a light responsive element
Capang10g001856	CacOFP17	AT-rich element	634	644	+	Glycine max	binding site of AT-rich DNA binding protein (ATBP-1)
Capang10g001856	CacOFP17	ATCT-motif	1450	1459	-	Pisum sativum	part of a conserved DNA module involved in light responsiveness
Capang10g001856	CacOFP17	ATCT-motif	1515	1524	-	Pisum sativum	part of a conserved DNA module involved in light responsiveness
Capang10g001856	CacOFP17	ATCT-motif	1530	1539	-	Pisum sativum	part of a conserved DNA module involved in light responsiveness
Capang10g001856	CacOFP17	ATCT-motif	1579	1588	-	Pisum sativum	part of a conserved DNA module involved in light responsiveness
Capang10g001856	CacOFP17	G-box	1337	1343	+	Arabidopsis thaliana	cis-acting regulatory element involved in light responsiveness
Capang10g001856	CacOFP17	ARE	968	974	-	Zea mays	cis-acting regulatory element essential for the anaerobic induction
Capang10g001856	CacOFP17	ARE	1191	1197	-	Zea mays	cis-acting regulatory element essential for the anaerobic induction
Capang10g001856	CacOFP17	ARE	1863	1869	+	Zea mays	cis-acting regulatory element essential for the anaerobic induction
Capang10g001856	CacOFP17	CCAAT-box	53	59	-	Hordeum vulgare	MYBHv1 binding site
Capang10g001856	CacOFP17	GA-motif	117	125	-	Arabidopsis thaliana	part of a light responsive element
Capang10g001856	CacOFP17	ABRE	1086	1093	-	Arabidopsis thaliana	cis-acting element involved in the abscisic acid responsiveness
Capang10g001856	CacOFP17	ABRE	1338	1343	+	Arabidopsis thaliana	cis-acting element involved in the abscisic acid responsiveness
Capang10g001856	CacOFP17	3-AF1 binding site	1994	2004	-	Solanum tuberosum	light responsive element
Capang10g001856	CacOFP17	AE-box	494	502	-	Arabidopsis thaliana	part of a module for light response
Capang10g001857	CacOFP18	GA-motif	276	284	+	Arabidopsis thaliana	part of a light responsive element
Capang10g001857	CacOFP18	GA-motif	301	309	+	Arabidopsis thaliana	part of a light responsive element
Capang10g001857	CacOFP18	circadian	240	249	-	Lycopersicon esculentum	cis-acting regulatory element involved in circadian control
Capang10g001857	CacOFP18	G-box	1531	1537	+	Arabidopsis thaliana	cis-acting regulatory element involved in light responsiveness
Capang10g001857	CacOFP18	MBS	1786	1792	+	Arabidopsis thaliana	MYB binding site involved in drought-inducibility
Capang10g001857	CacOFP18	ARE	1331	1337	-	Zea mays	cis-acting regulatory element essential for the anaerobic induction
Capang10g001857	CacOFP18	ARE	1387	1393	-	Zea mays	cis-acting regulatory element essential for the anaerobic induction
Capang10g001857	CacOFP18	ARE	1926	1932	+	Zea mays	cis-acting regulatory element essential for the anaerobic induction
Capang10g001857	CacOFP18	GATA-motif	711	720	+	Solanum tuberosum	part of a light responsive element
Capang10g001857	CacOFP18	Unnamed__1	881	892	-	Glycine max	60K protein binding site
Capang10g001857	CacOFP18	ABRE	1532	1537	+	Arabidopsis thaliana	cis-acting element involved in the abscisic acid responsiveness
Capang10g001857	CacOFP18	ABRE	1862	1867	-	Arabidopsis thaliana	cis-acting element involved in the abscisic acid responsiveness
Capang10g001857	CacOFP18	TC-rich repeats	394	403	+	Nicotiana tabacum	cis-acting element involved in defense and stress responsiveness
Capang10g001857	CacOFP18	TCT-motif	570	576	+	Arabidopsis thaliana	part of a light responsive element
Capang10g001857	CacOFP18	chs-CMA1a	724	732	-	Daucus carota	part of a light responsive element
Capang10g001857	CacOFP18	chs-CMA1a	1476	1484	+	Daucus carota	part of a light responsive element
Capang10g001857	CacOFP18	Box 4	114	120	+	Petroselinum crispum	part of a conserved DNA module involved in light responsiveness
Capang10g001857	CacOFP18	Box 4	118	124	+	Petroselinum crispum	part of a conserved DNA module involved in light responsiveness
Capang10g001857	CacOFP18	Box 4	777	783	+	Petroselinum crispum	part of a conserved DNA module involved in light responsiveness
Capang10g001857	CacOFP18	Box 4	880	886	+	Petroselinum crispum	part of a conserved DNA module involved in light responsiveness
Capang10g001857	CacOFP18	Box 4	884	890	+	Petroselinum crispum	part of a conserved DNA module involved in light responsiveness
Capang10g001857	CacOFP18	Box 4	969	975	+	Petroselinum crispum	part of a conserved DNA module involved in light responsiveness
Capang10g001857	CacOFP18	Box 4	1170	1176	-	Petroselinum crispum	part of a conserved DNA module involved in light responsiveness
Capang10g001857	CacOFP18	Box 4	1804	1810	-	Petroselinum crispum	part of a conserved DNA module involved in light responsiveness
Capang10g001857	CacOFP18	GARE-motif	444	451	+	Brassica oleracea	gibberellin-responsive element
Capang10g001857	CacOFP18	G-Box	1862	1868	+	Pisum sativum	cis-acting regulatory element involved in light responsiveness
Capang10g001857	CacOFP18	ATCT-motif	1643	1652	-	Pisum sativum	part of a conserved DNA module involved in light responsiveness
Capang10g001857	CacOFP18	ATCT-motif	1708	1717	-	Pisum sativum	part of a conserved DNA module involved in light responsiveness
Capang10g001857	CacOFP18	AT-rich sequence	1881	1890	+	Pisum sativum	element for maximal elicitor-mediated activation (2copies)
Capang10g001859	CacOFP19	G-Box	784	790	+	Pisum sativum	cis-acting regulatory element involved in light responsiveness
Capang10g001859	CacOFP19	G-Box	795	801	+	Pisum sativum	cis-acting regulatory element involved in light responsiveness
Capang10g001859	CacOFP19	GT1-motif	407	414	-	Avena sativa	light responsive element
Capang10g001859	CacOFP19	GT1-motif	408	414	-	Arabidopsis thaliana	light responsive element
Capang10g001859	CacOFP19	GT1-motif	496	502	+	Arabidopsis thaliana	light responsive element
Capang10g001859	CacOFP19	GT1-motif	498	504	-	Arabidopsis thaliana	light responsive element
Capang10g001859	CacOFP19	GT1-motif	802	808	+	Arabidopsis thaliana	light responsive element
Capang10g001859	CacOFP19	TC-rich repeats	1279	1288	+	Nicotiana tabacum	cis-acting element involved in defense and stress responsiveness
Capang10g001859	CacOFP19	TCT-motif	543	549	-	Arabidopsis thaliana	part of a light responsive element
Capang10g001859	CacOFP19	chs-CMA1a	246	254	-	Daucus carota	part of a light responsive element
Capang10g001859	CacOFP19	chs-CMA1a	539	547	-	Daucus carota	part of a light responsive element
Capang10g001859	CacOFP19	chs-CMA1a	1352	1360	-	Daucus carota	part of a light responsive element
Capang10g001859	CacOFP19	AT-rich element	185	195	+	Glycine max	binding site of AT-rich DNA binding protein (ATBP-1)
Capang10g001859	CacOFP19	Box 4	106	112	+	Petroselinum crispum	part of a conserved DNA module involved in light responsiveness
Capang10g001859	CacOFP19	Box 4	1189	1195	-	Petroselinum crispum	part of a conserved DNA module involved in light responsiveness
Capang10g001859	CacOFP19	Box 4	1211	1217	-	Petroselinum crispum	part of a conserved DNA module involved in light responsiveness
Capang10g001859	CacOFP19	GC-motif	552	558	-	Zea mays	enhancer-like element involved in anoxic specific inducibility
Capang10g001859	CacOFP19	AE-box	1976	1984	-	Arabidopsis thaliana	part of a module for light response
Capang10g001859	CacOFP19	AE-box	1994	2002	+	Arabidopsis thaliana	part of a module for light response
Capang10g001859	CacOFP19	ABRE	441	446	+	Arabidopsis thaliana	cis-acting element involved in the abscisic acid responsiveness
Capang10g001859	CacOFP19	ABRE	782	791	-	Hordeum vulgare	cis-acting element involved in the abscisic acid responsiveness
Capang10g001859	CacOFP19	ABRE	784	790	+	Arabidopsis thaliana	cis-acting element involved in the abscisic acid responsiveness
Capang10g001859	CacOFP19	ABRE	785	790	+	Arabidopsis thaliana	cis-acting element involved in the abscisic acid responsiveness
Capang10g001859	CacOFP19	ABRE	793	802	-	Hordeum vulgare	cis-acting element involved in the abscisic acid responsiveness
Capang10g001859	CacOFP19	ABRE	795	801	+	Arabidopsis thaliana	cis-acting element involved in the abscisic acid responsiveness
Capang10g001859	CacOFP19	ABRE	796	801	+	Arabidopsis thaliana	cis-acting element involved in the abscisic acid responsiveness
Capang10g001859	CacOFP19	G-box	440	446	+	Arabidopsis thaliana	cis-acting regulatory element involved in light responsiveness
Capang10g001859	CacOFP19	G-box	784	790	+	Arabidopsis thaliana	cis-acting regulatory element involved in light responsiveness
Capang10g001859	CacOFP19	G-box	795	801	+	Arabidopsis thaliana	cis-acting regulatory element involved in light responsiveness
Capang10g001859	CacOFP19	ARE	1203	1209	+	Zea mays	cis-acting regulatory element essential for the anaerobic induction
Capang10g001859	CacOFP19	ARE	1780	1786	+	Zea mays	cis-acting regulatory element essential for the anaerobic induction
Capang10g001861	CacOFP20	CCAAT-box	700	706	+	Hordeum vulgare	MYBHv1 binding site
Capang10g001861	CacOFP20	CCAAT-box	724	730	+	Hordeum vulgare	MYBHv1 binding site
Capang10g001861	CacOFP20	MRE	1475	1482	-	Petroselinum crispum	MYB binding site involved in light responsiveness
Capang10g001861	CacOFP20	ARE	1212	1218	-	Zea mays	cis-acting regulatory element essential for the anaerobic induction
Capang10g001861	CacOFP20	ARE	1294	1300	-	Zea mays	cis-acting regulatory element essential for the anaerobic induction
Capang10g001861	CacOFP20	ARE	1437	1443	-	Zea mays	cis-acting regulatory element essential for the anaerobic induction
Capang10g001861	CacOFP20	GCN4_motif	751	758	-	Oryza sativa	cis-regulatory element involved in endosperm expression
Capang10g001861	CacOFP20	Unnamed__1	1907	1918	+	Glycine max	60K protein binding site
Capang10g001861	CacOFP20	3-AF1 binding site	1574	1584	+	Solanum tuberosum	light responsive element
Capang10g001861	CacOFP20	ABRE	1421	1426	+	Arabidopsis thaliana	cis-acting element involved in the abscisic acid responsiveness
Capang10g001861	CacOFP20	TC-rich repeats	1355	1364	-	Nicotiana tabacum	cis-acting element involved in defense and stress responsiveness
Capang10g001861	CacOFP20	TCT-motif	632	638	+	Arabidopsis thaliana	part of a light responsive element
Capang10g001861	CacOFP20	TCT-motif	835	841	-	Arabidopsis thaliana	part of a light responsive element
Capang10g001861	CacOFP20	Box 4	932	938	+	Petroselinum crispum	part of a conserved DNA module involved in light responsiveness
Capang10g001861	CacOFP20	G-Box	1420	1426	-	Pisum sativum	cis-acting regulatory element involved in light responsiveness
Capang10g001861	CacOFP20	ATCT-motif	826	835	+	Pisum sativum	part of a conserved DNA module involved in light responsiveness
Capang10g001861	CacOFP20	ATCT-motif	1700	1709	-	Pisum sativum	part of a conserved DNA module involved in light responsiveness
Capang10g001861	CacOFP20	ATCT-motif	1750	1759	-	Pisum sativum	part of a conserved DNA module involved in light responsiveness
Capang10g001861	CacOFP20	GT1-motif	1899	1905	-	Arabidopsis thaliana	light responsive element
Capang10g001863	CacOFP21	HD-Zip 1	1888	1896.5	-	Arabidopsis thaliana	element involved in differentiation of the palisade mesophyll cells
Capang10g001863	CacOFP21	AAAC-motif	1688	1699	-	Spinacia oleracea	light responsive element
Capang10g001863	CacOFP21	TCA-element	149	158	+	Nicotiana tabacum	cis-acting element involved in salicylic acid responsiveness
Capang10g001863	CacOFP21	ABRE	1191	1196	+	Arabidopsis thaliana	cis-acting element involved in the abscisic acid responsiveness
Capang10g001863	CacOFP21	ARE	1065	1071	-	Zea mays	cis-acting regulatory element essential for the anaerobic induction
Capang10g001863	CacOFP21	ARE	1207	1213	-	Zea mays	cis-acting regulatory element essential for the anaerobic induction
Capang10g001863	CacOFP21	MRE	1817	1824	-	Petroselinum crispum	MYB binding site involved in light responsiveness
Capang10g001863	CacOFP21	G-Box	1190	1196	-	Pisum sativum	cis-acting regulatory element involved in light responsiveness
Capang10g001863	CacOFP21	I-box	313	323	+	Gossypium hirsutum	part of a light responsive element
Capang10g001863	CacOFP21	ATCT-motif	1683	1692	-	Pisum sativum	part of a conserved DNA module involved in light responsiveness
Capang10g001863	CacOFP21	ATCT-motif	1699	1708	-	Pisum sativum	part of a conserved DNA module involved in light responsiveness
Capang10g001863	CacOFP21	ATCT-motif	1749	1758	-	Pisum sativum	part of a conserved DNA module involved in light responsiveness
Capang10g001863	CacOFP21	ATCT-motif	1764	1773	-	Pisum sativum	part of a conserved DNA module involved in light responsiveness
Capang10g001863	CacOFP21	P-box	1349	1356	+	Oryza sativa	gibberellin-responsive element
Capang10g001863	CacOFP21	TCCC-motif	1400	1407	+	Spinacia oleracea	part of a light responsive element
Capang10g001863	CacOFP21	Box 4	521	527	+	Petroselinum crispum	part of a conserved DNA module involved in light responsiveness
Capang10g001863	CacOFP21	Box 4	706	712	+	Petroselinum crispum	part of a conserved DNA module involved in light responsiveness
Capang10g001863	CacOFP21	Box 4	904	910	+	Petroselinum crispum	part of a conserved DNA module involved in light responsiveness
Capang10g001863	CacOFP21	Box 4	1002	1008	+	Petroselinum crispum	part of a conserved DNA module involved in light responsiveness
Capang10g001863	CacOFP21	Box 4	1407	1413	-	Petroselinum crispum	part of a conserved DNA module involved in light responsiveness
Capang10g001863	CacOFP21	Box 4	1919	1925	-	Petroselinum crispum	part of a conserved DNA module involved in light responsiveness
Capang11g000323	CacOFP22	G-Box	1917	1923	+	Pisum sativum	cis-acting regulatory element involved in light responsiveness
Capang11g000323	CacOFP22	AT-rich element	246	256	-	Glycine max	binding site of AT-rich DNA binding protein (ATBP-1)
Capang11g000323	CacOFP22	Box 4	217	223	+	Petroselinum crispum	part of a conserved DNA module involved in light responsiveness
Capang11g000323	CacOFP22	Box 4	1213	1219	-	Petroselinum crispum	part of a conserved DNA module involved in light responsiveness
Capang11g000323	CacOFP22	Box 4	1880	1886	-	Petroselinum crispum	part of a conserved DNA module involved in light responsiveness
Capang11g000323	CacOFP22	Box 4	1886	1892	-	Petroselinum crispum	part of a conserved DNA module involved in light responsiveness
Capang11g000323	CacOFP22	TGACG-motif	610	615	-	Hordeum vulgare	cis-acting regulatory element involved in the MeJA-responsiveness
Capang11g000323	CacOFP22	CGTCA-motif	610	615	+	Hordeum vulgare	cis-acting regulatory element involved in the MeJA-responsiveness
Capang11g000323	CacOFP22	ABRE	1917	1922	-	Arabidopsis thaliana	cis-acting element involved in the abscisic acid responsiveness
Capang11g000323	CacOFP22	TCA-element	428	437	+	Nicotiana tabacum	cis-acting element involved in salicylic acid responsiveness
Capang11g000323	CacOFP22	ACE	848	857	-	Petroselinum crispum	cis-acting element involved in light responsiveness
Capang11g000323	CacOFP22	MSA-like	457	465.5	-	Catharanthus roseus	cis-acting element involved in cell cycle regulation
Capang11g000323	CacOFP22	AT1-motif	1143	1156	-	Solanum tuberosum	part of a light responsive module
Capang11g000324	CacOFP23	Box 4	492	498	+	Petroselinum crispum	part of a conserved DNA module involved in light responsiveness
Capang11g000324	CacOFP23	Box 4	910	916	+	Petroselinum crispum	part of a conserved DNA module involved in light responsiveness
Capang11g000324	CacOFP23	Box 4	1233	1239	-	Petroselinum crispum	part of a conserved DNA module involved in light responsiveness
Capang11g000324	CacOFP23	Box 4	1521	1527	-	Petroselinum crispum	part of a conserved DNA module involved in light responsiveness
Capang11g000324	CacOFP23	Box 4	1764	1770	-	Petroselinum crispum	part of a conserved DNA module involved in light responsiveness
Capang11g000324	CacOFP23	Box 4	1880	1886	-	Petroselinum crispum	part of a conserved DNA module involved in light responsiveness
Capang11g000324	CacOFP23	Box 4	1886	1892	-	Petroselinum crispum	part of a conserved DNA module involved in light responsiveness
Capang11g000324	CacOFP23	TCT-motif	129	135	+	Arabidopsis thaliana	part of a light responsive element
Capang11g000324	CacOFP23	AT-rich element	521	531	-	Glycine max	binding site of AT-rich DNA binding protein (ATBP-1)
Capang11g000324	CacOFP23	ATCT-motif	1664	1673	+	Pisum sativum	part of a conserved DNA module involved in light responsiveness
Capang11g000324	CacOFP23	GT1-motif	1565	1571	+	Arabidopsis thaliana	light responsive element
Capang11g000324	CacOFP23	G-Box	1917	1923	+	Pisum sativum	cis-acting regulatory element involved in light responsiveness
Capang11g000324	CacOFP23	MBS	1837	1843	-	Arabidopsis thaliana	MYB binding site involved in drought-inducibility
Capang11g000324	CacOFP23	AT1-motif	1163	1176	-	Solanum tuberosum	part of a light responsive module
Capang11g000324	CacOFP23	MSA-like	732	740.5	-	Catharanthus roseus	cis-acting element involved in cell cycle regulation
Capang11g000324	CacOFP23	Box III	1581	1592	-	Pisum sativum	protein binding site
Capang11g000324	CacOFP23	circadian	1740	1749	-	Lycopersicon esculentum	cis-acting regulatory element involved in circadian control
Capang11g000324	CacOFP23	ABRE	1917	1922	-	Arabidopsis thaliana	cis-acting element involved in the abscisic acid responsiveness
Capang11g000324	CacOFP23	TCA-element	703	712	+	Nicotiana tabacum	cis-acting element involved in salicylic acid responsiveness
Capang11g000324	CacOFP23	GATA-motif	1664	1674	-	Arabidopsis thaliana	part of a light responsive element
Capang11g000324	CacOFP23	AE-box	932	940	+	Arabidopsis thaliana	part of a module for light response
Capang12g001856	CacOFP24	AE-box	1912	1920	+	Arabidopsis thaliana	part of a module for light response
Capang12g001856	CacOFP24	LTR	1235	1241	-	Hordeum vulgare	cis-acting element involved in low-temperature responsiveness
Capang12g001856	CacOFP24	LTR	1337	1343	+	Hordeum vulgare	cis-acting element involved in low-temperature responsiveness
Capang12g001856	CacOFP24	O2-site	71	80	+	Zea mays	cis-acting regulatory element involved in zein metabolism regulation
Capang12g001856	CacOFP24	O2-site	114	123	+	Zea mays	cis-acting regulatory element involved in zein metabolism regulation
Capang12g001856	CacOFP24	TCA-element	1850	1859	-	Nicotiana tabacum	cis-acting element involved in salicylic acid responsiveness
Capang12g001856	CacOFP24	ABRE	900	905	-	Arabidopsis thaliana	cis-acting element involved in the abscisic acid responsiveness
Capang12g001856	CacOFP24	TATC-box	1771	1778	+	Oryza sativa	cis-acting element involved in gibberellin-responsiveness
Capang12g001856	CacOFP24	ACE	730	739	-	Petroselinum crispum	cis-acting element involved in light responsiveness
Capang12g001856	CacOFP24	Box II	427	436	+	Solanum tuberosum	part of a light responsive element
Capang12g001856	CacOFP24	ARE	1732	1738	+	Zea mays	cis-acting regulatory element essential for the anaerobic induction
Capang12g001856	CacOFP24	ARE	1778	1784	+	Zea mays	cis-acting regulatory element essential for the anaerobic induction
Capang12g001856	CacOFP24	ARE	1904	1910	+	Zea mays	cis-acting regulatory element essential for the anaerobic induction
Capang12g001856	CacOFP24	G-box	900	906	+	Zea mays	cis-acting regulatory element involved in light responsiveness
Capang12g001856	CacOFP24	HD-Zip 3	414	423.5	+	Arabidopsis thaliana	protein binding site
Capang12g001856	CacOFP24	TC-rich repeats	1308	1317	-	Nicotiana tabacum	cis-acting element involved in defense and stress responsiveness
Capang12g001856	CacOFP24	TC-rich repeats	1433	1442	-	Nicotiana tabacum	cis-acting element involved in defense and stress responsiveness
Capang12g001856	CacOFP24	TCCC-motif	1655	1662	+	Spinacia oleracea	part of a light responsive element
Capang12g001856	CacOFP24	TCCC-motif	1662	1669	+	Spinacia oleracea	part of a light responsive element
Capang12g001856	CacOFP24	TCT-motif	1308	1314	-	Arabidopsis thaliana	part of a light responsive element
Capang12g001856	CacOFP24	TCT-motif	1433	1439	-	Arabidopsis thaliana	part of a light responsive element
Capang12g001856	CacOFP24	Box 4	634	640	+	Petroselinum crispum	part of a conserved DNA module involved in light responsiveness
Capang12g001856	CacOFP24	Box 4	645	651	+	Petroselinum crispum	part of a conserved DNA module involved in light responsiveness
Capang12g001856	CacOFP24	Box 4	835	841	+	Petroselinum crispum	part of a conserved DNA module involved in light responsiveness
Capang12g001856	CacOFP24	Box 4	847	853	+	Petroselinum crispum	part of a conserved DNA module involved in light responsiveness
Capang12g001856	CacOFP24	Box 4	1155	1161	-	Petroselinum crispum	part of a conserved DNA module involved in light responsiveness
Capang12g001856	CacOFP24	Box 4	1692	1698	-	Petroselinum crispum	part of a conserved DNA module involved in light responsiveness
PHT93985.1	CamOFP1	TGACG-motif	848	853	-	cis-acting regulatory element involved in the MeJA-responsiveness
PHT93985.1	CamOFP1	ACE	550	559	+	cis-acting element involved in light responsiveness
PHT93985.1	CamOFP1	TATC-box	271	278	-	cis-acting element involved in gibberellin-responsiveness
PHT93985.1	CamOFP1	AE-box	1606	1614	+	part of a module for light response
PHT93985.1	CamOFP1	TATA-box	78	83	-	core promoter element around -30 of transcription start
PHT93985.1	CamOFP1	TATA-box	79	83	+	core promoter element around -30 of transcription start
PHT93985.1	CamOFP1	TATA-box	300	305	-	core promoter element around -30 of transcription start
PHT93985.1	CamOFP1	TATA-box	301	305	+	core promoter element around -30 of transcription start
PHT93985.1	CamOFP1	TATA-box	322	328	+	core promoter element around -30 of transcription start
PHT93985.1	CamOFP1	TATA-box	323	329	+	core promoter element around -30 of transcription start
PHT93985.1	CamOFP1	TATA-box	324	330	+	core promoter element around -30 of transcription start
PHT93985.1	CamOFP1	TATA-box	325	329	+	core promoter element around -30 of transcription start
PHT93985.1	CamOFP1	TATA-box	748	753	-	core promoter element around -30 of transcription start
PHT93985.1	CamOFP1	TATA-box	749	753	+	core promoter element around -30 of transcription start
PHT93985.1	CamOFP1	TATA-box	992	996	+	core promoter element around -30 of transcription start
PHT93985.1	CamOFP1	TATA-box	1097	1103	+	core promoter element around -30 of transcription start
PHT93985.1	CamOFP1	TATA-box	1098	1102	-	core promoter element around -30 of transcription start
PHT93985.1	CamOFP1	TATA-box	1147	1153	+	core promoter element around -30 of transcription start
PHT93985.1	CamOFP1	TATA-box	1148	1152	-	core promoter element around -30 of transcription start
PHT93985.1	CamOFP1	TATA-box	1226	1233	+	core promoter element around -30 of transcription start
PHT93985.1	CamOFP1	TATA-box	1352	1359	-	core promoter element around -30 of transcription start
PHT93985.1	CamOFP1	TATA-box	1353	1359	-	core promoter element around -30 of transcription start
PHT93985.1	CamOFP1	TATA-box	1354	1360	+	core promoter element around -30 of transcription start
PHT93985.1	CamOFP1	TATA-box	1355	1359	-	core promoter element around -30 of transcription start
PHT93985.1	CamOFP1	TATA-box	1388	1395	-	core promoter element around -30 of transcription start
PHT93985.1	CamOFP1	TATA-box	1389	1395	-	core promoter element around -30 of transcription start
PHT93985.1	CamOFP1	TATA-box	1390	1395	-	core promoter element around -30 of transcription start
PHT93985.1	CamOFP1	TATA-box	1391	1395	-	core promoter element around -30 of transcription start
PHT93985.1	CamOFP1	TATA-box	1401	1409	-	core promoter element around -30 of transcription start
PHT93985.1	CamOFP1	TATA-box	1404	1409	-	core promoter element around -30 of transcription start
PHT93985.1	CamOFP1	TATA-box	1405	1409	-	core promoter element around -30 of transcription start
PHT93985.1	CamOFP1	TATA-box	1434	1440	+	core promoter element around -30 of transcription start
PHT93985.1	CamOFP1	TATA-box	1435	1439	-	core promoter element around -30 of transcription start
PHT93985.1	CamOFP1	TATA-box	1441	1447	-	core promoter element around -30 of transcription start
PHT93985.1	CamOFP1	TATA-box	1442	1448	+	core promoter element around -30 of transcription start
PHT93985.1	CamOFP1	TATA-box	1443	1447	-	core promoter element around -30 of transcription start
PHT93985.1	CamOFP1	TATA-box	1454	1462	-	core promoter element around -30 of transcription start
PHT93985.1	CamOFP1	TATA-box	1551	1560	-	core promoter element around -30 of transcription start
PHT93985.1	CamOFP1	TATA-box	1552	1558	-	core promoter element around -30 of transcription start
PHT93985.1	CamOFP1	TATA-box	1553	1560	-	core promoter element around -30 of transcription start
PHT93985.1	CamOFP1	TATA-box	1554	1560	-	core promoter element around -30 of transcription start
PHT93985.1	CamOFP1	TATA-box	1555	1561	+	core promoter element around -30 of transcription start
PHT93985.1	CamOFP1	TATA-box	1556	1560	-	core promoter element around -30 of transcription start
PHT93985.1	CamOFP1	TATA-box	1596	1602	+	core promoter element around -30 of transcription start
PHT93985.1	CamOFP1	TATA-box	1597	1604	-	core promoter element around -30 of transcription start
PHT93985.1	CamOFP1	TATA-box	1598	1604	-	core promoter element around -30 of transcription start
PHT93985.1	CamOFP1	TATA-box	1599	1605	+	core promoter element around -30 of transcription start
PHT93985.1	CamOFP1	TATA-box	1600	1604	-	core promoter element around -30 of transcription start
PHT93985.1	CamOFP1	TATA-box	1777	1781	-	core promoter element around -30 of transcription start
PHT93985.1	CamOFP1	TATA-box	1782	1786	-	core promoter element around -30 of transcription start
PHT93985.1	CamOFP1	TATA-box	1824	1828	-	core promoter element around -30 of transcription start
PHT93985.1	CamOFP1	TATA-box	1932	1938	-	core promoter element around -30 of transcription start
PHT93985.1	CamOFP1	TATA-box	1933	1937	-	core promoter element around -30 of transcription start
PHT93985.1	CamOFP1	TATA-box	2015	2019	-	core promoter element around -30 of transcription start
PHT93985.1	CamOFP1	ABRE	441	446	+	cis-acting element involved in the abscisic acid responsiveness
PHT93985.1	CamOFP1	ABRE	665	670	+	cis-acting element involved in the abscisic acid responsiveness
PHT93985.1	CamOFP1	GT1-motif	1027	1033	+	light responsive element
PHT93985.1	CamOFP1	GT1-motif	1936	1943	-	light responsive element
PHT93985.1	CamOFP1	GT1-motif	1937	1943	-	light responsive element
PHT93985.1	CamOFP1	G-Box	440	446	-	cis-acting regulatory element involved in light responsiveness
PHT93985.1	CamOFP1	G-Box	664	670	-	cis-acting regulatory element involved in light responsiveness
PHT93985.1	CamOFP1	L-box	1902	1912	+	part of a light responsive element
PHT93985.1	CamOFP1	ARE	1424	1430	+	cis-acting regulatory element essential for the anaerobic induction
PHT93985.1	CamOFP1	CGTCA-motif	848	853	+	cis-acting regulatory element involved in the MeJA-responsiveness
PHT93985.1	CamOFP1	GA-motif	1339	1347	+	part of a light responsive element
PHT93985.1	CamOFP1	Box 4	1809	1815	-	part of a conserved DNA module involved in light responsiveness
PHT93985.1	CamOFP1	TC-rich repeats	1579	1588	-	cis-acting element involved in defense and stress responsiveness
PHT93985.1	CamOFP1	CAAT-box	242	247	+	common cis-acting element in promoter and enhancer regions
PHT93985.1	CamOFP1	CAAT-box	363	368	-	common cis-acting element in promoter and enhancer regions
PHT93985.1	CamOFP1	CAAT-box	699	704	-	common cis-acting element in promoter and enhancer regions
PHT93985.1	CamOFP1	CAAT-box	706	711	-	common cis-acting element in promoter and enhancer regions
PHT93985.1	CamOFP1	CAAT-box	877	882	-	common cis-acting element in promoter and enhancer regions
PHT93985.1	CamOFP1	CAAT-box	1319	1324	-	common cis-acting element in promoter and enhancer regions
PHT93985.1	CamOFP1	CAAT-box	1431	1436	+	common cis-acting element in promoter and enhancer regions
PHT93985.1	CamOFP1	CAAT-box	1700	1705	-	common cis-acting element in promoter and enhancer regions
PHT93985.1	CamOFP1	CAAT-box	1718	1723	+	common cis-acting element in promoter and enhancer regions
PHT93985.1	CamOFP1	CAAT-box	1818	1823	-	common cis-acting element in promoter and enhancer regions
PHT93985.1	CamOFP1	CAAT-box	1873	1878	+	common cis-acting element in promoter and enhancer regions
PHT93985.1	CamOFP1	CAAT-box	1987	1992	-	common cis-acting element in promoter and enhancer regions
PHT93985.1	CamOFP1	GATA-motif	2002	2009	-	part of a light responsive element
PHT93985.1	CamOFP1	TCT-motif	741	747	-	part of a light responsive element
PHT93985.1	CamOFP1	TCT-motif	788	794	+	part of a light responsive element
PHT95520.1	CamOFP2	TCCC-motif	132	139	-	part of a light responsive element
PHT95520.1	CamOFP2	TCCC-motif	1023	1030	-	part of a light responsive element
PHT95520.1	CamOFP2	TCCC-motif	1155	1162	+	part of a light responsive element
PHT95520.1	CamOFP2	TATC-box	465	472	-	cis-acting element involved in gibberellin-responsiveness
PHT95520.1	CamOFP2	circadian	1394	1403	-	cis-acting regulatory element involved in circadian control
PHT95520.1	CamOFP2	circadian	1810	1819	+	cis-acting regulatory element involved in circadian control
PHT95520.1	CamOFP2	LAMP-element	1584	1592	-	part of a light responsive element
PHT95520.1	CamOFP2	GARE-motif	1607	1614	-	gibberellin-responsive element
PHT95520.1	CamOFP2	G-Box	1359	1365	-	cis-acting regulatory element involved in light responsiveness
PHT95520.1	CamOFP2	AuxRR-core	1849	1856	+	cis-acting regulatory element involved in auxin responsiveness
PHT95520.1	CamOFP2	TCA-element	1493	1502	-	cis-acting element involved in salicylic acid responsiveness
PHT95520.1	CamOFP2	GT1-motif	260	267	-	light responsive element
PHT95520.1	CamOFP2	GT1-motif	261	267	-	light responsive element
PHT95520.1	CamOFP2	ABRE	1359	1365	-	cis-acting element involved in the abscisic acid responsiveness
PHT95520.1	CamOFP2	ABRE	1360	1365	+	cis-acting element involved in the abscisic acid responsiveness
PHT95520.1	CamOFP2	TATA-box	68	75	+	core promoter element around -30 of transcription start
PHT95520.1	CamOFP2	TATA-box	84	88	+	core promoter element around -30 of transcription start
PHT95520.1	CamOFP2	TATA-box	100	106	-	core promoter element around -30 of transcription start
PHT95520.1	CamOFP2	TATA-box	102	106	+	core promoter element around -30 of transcription start
PHT95520.1	CamOFP2	TATA-box	117	125	-	core promoter element around -30 of transcription start
PHT95520.1	CamOFP2	TATA-box	121	127	-	core promoter element around -30 of transcription start
PHT95520.1	CamOFP2	TATA-box	123	127	+	core promoter element around -30 of transcription start
PHT95520.1	CamOFP2	TATA-box	204	212	-	core promoter element around -30 of transcription start
PHT95520.1	CamOFP2	TATA-box	205	212	-	core promoter element around -30 of transcription start
PHT95520.1	CamOFP2	TATA-box	206	212	-	core promoter element around -30 of transcription start
PHT95520.1	CamOFP2	TATA-box	207	212	-	core promoter element around -30 of transcription start
PHT95520.1	CamOFP2	TATA-box	208	212	+	core promoter element around -30 of transcription start
PHT95520.1	CamOFP2	TATA-box	228	234	+	core promoter element around -30 of transcription start
PHT95520.1	CamOFP2	TATA-box	229	233	+	core promoter element around -30 of transcription start
PHT95520.1	CamOFP2	TATA-box	311	315	+	core promoter element around -30 of transcription start
PHT95520.1	CamOFP2	TATA-box	459	465	-	core promoter element around -30 of transcription start
PHT95520.1	CamOFP2	TATA-box	461	465	+	core promoter element around -30 of transcription start
PHT95520.1	CamOFP2	TATA-box	492	496	+	core promoter element around -30 of transcription start
PHT95520.1	CamOFP2	TATA-box	578	583	-	core promoter element around -30 of transcription start
PHT95520.1	CamOFP2	TATA-box	579	583	+	core promoter element around -30 of transcription start
PHT95520.1	CamOFP2	TATA-box	638	642	+	core promoter element around -30 of transcription start
PHT95520.1	CamOFP2	TATA-box	683	687	+	core promoter element around -30 of transcription start
PHT95520.1	CamOFP2	TATA-box	826	832	+	core promoter element around -30 of transcription start
PHT95520.1	CamOFP2	TATA-box	827	831	+	core promoter element around -30 of transcription start
PHT95520.1	CamOFP2	TATA-box	843	849	+	core promoter element around -30 of transcription start
PHT95520.1	CamOFP2	TATA-box	844	848	+	core promoter element around -30 of transcription start
PHT95520.1	CamOFP2	TATA-box	873	879	+	core promoter element around -30 of transcription start
PHT95520.1	CamOFP2	TATA-box	874	878	+	core promoter element around -30 of transcription start
PHT95520.1	CamOFP2	TATA-box	889	895	+	core promoter element around -30 of transcription start
PHT95520.1	CamOFP2	TATA-box	890	895	-	core promoter element around -30 of transcription start
PHT95520.1	CamOFP2	TATA-box	891	895	+	core promoter element around -30 of transcription start
PHT95520.1	CamOFP2	TATA-box	1020	1024	-	core promoter element around -30 of transcription start
PHT95520.1	CamOFP2	TATA-box	1129	1136	-	core promoter element around -30 of transcription start
PHT95520.1	CamOFP2	TATA-box	1130	1136	-	core promoter element around -30 of transcription start
PHT95520.1	CamOFP2	TATA-box	1131	1136	-	core promoter element around -30 of transcription start
PHT95520.1	CamOFP2	TATA-box	1132	1136	-	core promoter element around -30 of transcription start
PHT95520.1	CamOFP2	TATA-box	1208	1212	-	core promoter element around -30 of transcription start
PHT95520.1	CamOFP2	TATA-box	1255	1259	-	core promoter element around -30 of transcription start
PHT95520.1	CamOFP2	TATA-box	1273	1282	+	core promoter element around -30 of transcription start
PHT95520.1	CamOFP2	TATA-box	1296	1305	-	core promoter element around -30 of transcription start
PHT95520.1	CamOFP2	TATA-box	1297	1304	-	core promoter element around -30 of transcription start
PHT95520.1	CamOFP2	TATA-box	1298	1304	-	core promoter element around -30 of transcription start
PHT95520.1	CamOFP2	TATA-box	1299	1304	-	core promoter element around -30 of transcription start
PHT95520.1	CamOFP2	TATA-box	1300	1304	-	core promoter element around -30 of transcription start
PHT95520.1	CamOFP2	TATA-box	1307	1313	-	core promoter element around -30 of transcription start
PHT95520.1	CamOFP2	TATA-box	1309	1313	-	core promoter element around -30 of transcription start
PHT95520.1	CamOFP2	TATA-box	1330	1337	-	core promoter element around -30 of transcription start
PHT95520.1	CamOFP2	TATA-box	1331	1337	-	core promoter element around -30 of transcription start
PHT95520.1	CamOFP2	TATA-box	1332	1337	-	core promoter element around -30 of transcription start
PHT95520.1	CamOFP2	TATA-box	1333	1337	-	core promoter element around -30 of transcription start
PHT95520.1	CamOFP2	TATA-box	1395	1401	-	core promoter element around -30 of transcription start
PHT95520.1	CamOFP2	TATA-box	1396	1400	-	core promoter element around -30 of transcription start
PHT95520.1	CamOFP2	TATA-box	1474	1478	-	core promoter element around -30 of transcription start
PHT95520.1	CamOFP2	TATA-box	1515	1522	+	core promoter element around -30 of transcription start
PHT95520.1	CamOFP2	TATA-box	1672	1678	+	core promoter element around -30 of transcription start
PHT95520.1	CamOFP2	TATA-box	1673	1678	-	core promoter element around -30 of transcription start
PHT95520.1	CamOFP2	TATA-box	1674	1678	-	core promoter element around -30 of transcription start
PHT95520.1	CamOFP2	TATA-box	1756	1762	+	core promoter element around -30 of transcription start
PHT95520.1	CamOFP2	TATA-box	1757	1762	-	core promoter element around -30 of transcription start
PHT95520.1	CamOFP2	TATA-box	1758	1762	-	core promoter element around -30 of transcription start
PHT95520.1	CamOFP2	TATA-box	1855	1864	-	core promoter element around -30 of transcription start
PHT95520.1	CamOFP2	TATA-box	1856	1863	-	core promoter element around -30 of transcription start
PHT95520.1	CamOFP2	TATA-box	1857	1863	-	core promoter element around -30 of transcription start
PHT95520.1	CamOFP2	TATA-box	1858	1865	-	core promoter element around -30 of transcription start
PHT95520.1	CamOFP2	TATA-box	1859	1865	-	core promoter element around -30 of transcription start
PHT95520.1	CamOFP2	TATA-box	1861	1865	-	core promoter element around -30 of transcription start
PHT95520.1	CamOFP2	Box 4	126	132	+	part of a conserved DNA module involved in light responsiveness
PHT95520.1	CamOFP2	Box 4	431	437	+	part of a conserved DNA module involved in light responsiveness
PHT95520.1	CamOFP2	Box 4	1054	1060	-	part of a conserved DNA module involved in light responsiveness
PHT95520.1	CamOFP2	Box 4	1715	1721	-	part of a conserved DNA module involved in light responsiveness
PHT95520.1	CamOFP2	G-box	1358	1366	-	cis-acting regulatory element involved in light responsiveness
PHT95520.1	CamOFP2	G-box	1359	1365	-	cis-acting regulatory element involved in light responsiveness
PHT95520.1	CamOFP2	TGA-element	398	404	-	auxin-responsive element
PHT95520.1	CamOFP2	ARE	1070	1076	+	cis-acting regulatory element essential for the anaerobic induction
PHT95520.1	CamOFP2	ARE	1369	1375	+	cis-acting regulatory element essential for the anaerobic induction
PHT95520.1	CamOFP2	TCT-motif	811	817	+	part of a light responsive element
PHT95520.1	CamOFP2	I-box	1583	1593	+	part of a light responsive element
PHT95520.1	CamOFP2	CAAT-box	32	37	+	common cis-acting element in promoter and enhancer regions
PHT95520.1	CamOFP2	CAAT-box	284	289	+	common cis-acting element in promoter and enhancer regions
PHT95520.1	CamOFP2	CAAT-box	305	310	-	common cis-acting element in promoter and enhancer regions
PHT95520.1	CamOFP2	CAAT-box	316	321	+	common cis-acting element in promoter and enhancer regions
PHT95520.1	CamOFP2	CAAT-box	528	533	+	common cis-acting element in promoter and enhancer regions
PHT95520.1	CamOFP2	CAAT-box	591	596	+	common cis-acting element in promoter and enhancer regions
PHT95520.1	CamOFP2	CAAT-box	754	759	-	common cis-acting element in promoter and enhancer regions
PHT95520.1	CamOFP2	CAAT-box	944	949	-	common cis-acting element in promoter and enhancer regions
PHT95520.1	CamOFP2	CAAT-box	1399	1404	-	common cis-acting element in promoter and enhancer regions
PHT95520.1	CamOFP2	CAAT-box	1597	1608	+	common cis-acting element in promoter and enhancer regions
PHT95520.1	CamOFP2	CAAT-box	1700	1705	+	common cis-acting element in promoter and enhancer regions
PHT95520.1	CamOFP2	CAAT-box	1732	1737	+	common cis-acting element in promoter and enhancer regions
PHT95520.1	CamOFP2	CAAT-box	1892	1897	+	common cis-acting element in promoter and enhancer regions
PHT95521.1	CamOFP3	CAAT-box	146	151	+	common cis-acting element in promoter and enhancer regions
PHT95521.1	CamOFP3	CAAT-box	425	430	+	common cis-acting element in promoter and enhancer regions
PHT95521.1	CamOFP3	CAAT-box	578	583	-	common cis-acting element in promoter and enhancer regions
PHT95521.1	CamOFP3	CAAT-box	678	683	-	common cis-acting element in promoter and enhancer regions
PHT95521.1	CamOFP3	CAAT-box	686	691	-	common cis-acting element in promoter and enhancer regions
PHT95521.1	CamOFP3	CAAT-box	757	762	+	common cis-acting element in promoter and enhancer regions
PHT95521.1	CamOFP3	CAAT-box	986	991	+	common cis-acting element in promoter and enhancer regions
PHT95521.1	CamOFP3	CAAT-box	1081	1086	+	common cis-acting element in promoter and enhancer regions
PHT95521.1	CamOFP3	CAAT-box	1481	1486	-	common cis-acting element in promoter and enhancer regions
PHT95521.1	CamOFP3	CAAT-box	1499	1504	+	common cis-acting element in promoter and enhancer regions
PHT95521.1	CamOFP3	CAAT-box	1685	1690	-	common cis-acting element in promoter and enhancer regions
PHT95521.1	CamOFP3	CAAT-box	1932	1937	+	common cis-acting element in promoter and enhancer regions
PHT95521.1	CamOFP3	CAAT-box	1967	1972	-	common cis-acting element in promoter and enhancer regions
PHT95521.1	CamOFP3	TCT-motif	1362	1368	-	part of a light responsive element
PHT95521.1	CamOFP3	MRE	452	459	+	MYB binding site involved in light responsiveness
PHT95521.1	CamOFP3	MRE	1438	1445	+	MYB binding site involved in light responsiveness
PHT95521.1	CamOFP3	MRE	1615	1622	+	MYB binding site involved in light responsiveness
PHT95521.1	CamOFP3	ARE	1115	1121	+	cis-acting regulatory element essential for the anaerobic induction
PHT95521.1	CamOFP3	ARE	1461	1467	-	cis-acting regulatory element essential for the anaerobic induction
PHT95521.1	CamOFP3	ARE	1861	1867	+	cis-acting regulatory element essential for the anaerobic induction
PHT95521.1	CamOFP3	ARE	1920	1926	+	cis-acting regulatory element essential for the anaerobic induction
PHT95521.1	CamOFP3	G-box	109	115	+	cis-acting regulatory element involved in light responsiveness
PHT95521.1	CamOFP3	GA-motif	1869	1877	+	part of a light responsive element
PHT95521.1	CamOFP3	Box 4	918	924	+	part of a conserved DNA module involved in light responsiveness
PHT95521.1	CamOFP3	Box 4	1102	1108	-	part of a conserved DNA module involved in light responsiveness
PHT95521.1	CamOFP3	GT1-motif	240	246	-	light responsive element
PHT95521.1	CamOFP3	GT1-motif	1215	1221	-	light responsive element
PHT95521.1	CamOFP3	TATA-box	175	181	+	core promoter element around -30 of transcription start
PHT95521.1	CamOFP3	TATA-box	176	180	+	core promoter element around -30 of transcription start
PHT95521.1	CamOFP3	TATA-box	307	313	+	core promoter element around -30 of transcription start
PHT95521.1	CamOFP3	TATA-box	308	315	-	core promoter element around -30 of transcription start
PHT95521.1	CamOFP3	TATA-box	309	315	+	core promoter element around -30 of transcription start
PHT95521.1	CamOFP3	TATA-box	310	316	+	core promoter element around -30 of transcription start
PHT95521.1	CamOFP3	TATA-box	311	317	+	core promoter element around -30 of transcription start
PHT95521.1	CamOFP3	TATA-box	312	318	+	core promoter element around -30 of transcription start
PHT95521.1	CamOFP3	TATA-box	313	317	+	core promoter element around -30 of transcription start
PHT95521.1	CamOFP3	TATA-box	404	412	-	core promoter element around -30 of transcription start
PHT95521.1	CamOFP3	TATA-box	512	518	-	core promoter element around -30 of transcription start
PHT95521.1	CamOFP3	TATA-box	514	518	+	core promoter element around -30 of transcription start
PHT95521.1	CamOFP3	TATA-box	695	701	+	core promoter element around -30 of transcription start
PHT95521.1	CamOFP3	TATA-box	696	702	+	core promoter element around -30 of transcription start
PHT95521.1	CamOFP3	TATA-box	697	701	+	core promoter element around -30 of transcription start
PHT95521.1	CamOFP3	TATA-box	715	722	-	core promoter element around -30 of transcription start
PHT95521.1	CamOFP3	TATA-box	716	722	-	core promoter element around -30 of transcription start
PHT95521.1	CamOFP3	TATA-box	717	722	-	core promoter element around -30 of transcription start
PHT95521.1	CamOFP3	TATA-box	718	722	+	core promoter element around -30 of transcription start
PHT95521.1	CamOFP3	TATA-box	777	782	-	core promoter element around -30 of transcription start
PHT95521.1	CamOFP3	TATA-box	778	782	+	core promoter element around -30 of transcription start
PHT95521.1	CamOFP3	TATA-box	788	792	+	core promoter element around -30 of transcription start
PHT95521.1	CamOFP3	TATA-box	795	801	+	core promoter element around -30 of transcription start
PHT95521.1	CamOFP3	TATA-box	796	802	+	core promoter element around -30 of transcription start
PHT95521.1	CamOFP3	TATA-box	797	803	+	core promoter element around -30 of transcription start
PHT95521.1	CamOFP3	TATA-box	798	804	+	core promoter element around -30 of transcription start
PHT95521.1	CamOFP3	TATA-box	799	805	+	core promoter element around -30 of transcription start
PHT95521.1	CamOFP3	TATA-box	800	806	+	core promoter element around -30 of transcription start
PHT95521.1	CamOFP3	TATA-box	801	807	+	core promoter element around -30 of transcription start
PHT95521.1	CamOFP3	TATA-box	802	808	+	core promoter element around -30 of transcription start
PHT95521.1	CamOFP3	TATA-box	803	807	+	core promoter element around -30 of transcription start
PHT95521.1	CamOFP3	TATA-box	825	831	+	core promoter element around -30 of transcription start
PHT95521.1	CamOFP3	TATA-box	826	830	+	core promoter element around -30 of transcription start
PHT95521.1	CamOFP3	TATA-box	841	845	+	core promoter element around -30 of transcription start
PHT95521.1	CamOFP3	TATA-box	1018	1025	-	core promoter element around -30 of transcription start
PHT95521.1	CamOFP3	TATA-box	1019	1025	-	core promoter element around -30 of transcription start
PHT95521.1	CamOFP3	TATA-box	1020	1025	-	core promoter element around -30 of transcription start
PHT95521.1	CamOFP3	TATA-box	1021	1025	-	core promoter element around -30 of transcription start
PHT95521.1	CamOFP3	TATA-box	1028	1035	-	core promoter element around -30 of transcription start
PHT95521.1	CamOFP3	TATA-box	1029	1035	-	core promoter element around -30 of transcription start
PHT95521.1	CamOFP3	TATA-box	1030	1035	-	core promoter element around -30 of transcription start
PHT95521.1	CamOFP3	TATA-box	1031	1035	-	core promoter element around -30 of transcription start
PHT95521.1	CamOFP3	TATA-box	1052	1058	-	core promoter element around -30 of transcription start
PHT95521.1	CamOFP3	TATA-box	1053	1059	-	core promoter element around -30 of transcription start
PHT95521.1	CamOFP3	TATA-box	1054	1060	+	core promoter element around -30 of transcription start
PHT95521.1	CamOFP3	TATA-box	1055	1059	-	core promoter element around -30 of transcription start
PHT95521.1	CamOFP3	TATA-box	1085	1093	-	core promoter element around -30 of transcription start
PHT95521.1	CamOFP3	TATA-box	1086	1093	-	core promoter element around -30 of transcription start
PHT95521.1	CamOFP3	TATA-box	1087	1093	-	core promoter element around -30 of transcription start
PHT95521.1	CamOFP3	TATA-box	1088	1093	-	core promoter element around -30 of transcription start
PHT95521.1	CamOFP3	TATA-box	1089	1093	-	core promoter element around -30 of transcription start
PHT95521.1	CamOFP3	TATA-box	1133	1137	-	core promoter element around -30 of transcription start
PHT95521.1	CamOFP3	TATA-box	1150	1156	-	core promoter element around -30 of transcription start
PHT95521.1	CamOFP3	TATA-box	1152	1156	-	core promoter element around -30 of transcription start
PHT95521.1	CamOFP3	TATA-box	1229	1235	-	core promoter element around -30 of transcription start
PHT95521.1	CamOFP3	TATA-box	1230	1234	-	core promoter element around -30 of transcription start
PHT95521.1	CamOFP3	TATA-box	1431	1438	-	core promoter element around -30 of transcription start
PHT95521.1	CamOFP3	TATA-box	1608	1615	-	core promoter element around -30 of transcription start
PHT95521.1	CamOFP3	TATA-box	1886	1892	-	core promoter element around -30 of transcription start
PHT95521.1	CamOFP3	TATA-box	1887	1893	-	core promoter element around -30 of transcription start
PHT95521.1	CamOFP3	TATA-box	1889	1893	-	core promoter element around -30 of transcription start
PHT95521.1	CamOFP3	ABRE	107	116	+	cis-acting element involved in the abscisic acid responsiveness
PHT95521.1	CamOFP3	ABRE	109	115	+	cis-acting element involved in the abscisic acid responsiveness
PHT95521.1	CamOFP3	ABRE	110	115	+	cis-acting element involved in the abscisic acid responsiveness
PHT95521.1	CamOFP3	AuxRR-core	1706	1713	+	cis-acting regulatory element involved in auxin responsiveness
PHT95521.1	CamOFP3	TCA-element	471	480	+	cis-acting element involved in salicylic acid responsiveness
PHT95521.1	CamOFP3	G-Box	109	115	+	cis-acting regulatory element involved in light responsiveness
PHT95521.1	CamOFP3	G-Box	908	918	+	cis-acting regulatory element involved in light responsiveness
PHT95521.1	CamOFP3	ACE	1583	1592	-	cis-acting element involved in light responsiveness
PHT95521.1	CamOFP3	Gap-box	1962	1972	-	part of a light responsive element
PHT95521.1	CamOFP3	CAT-box	95	101	+	cis-acting regulatory element related to meristem expression
PHT95521.1	CamOFP3	AE-box	596	604	-	part of a module for light response
PHT90291.1	CamOFP4	TCT-motif	1587	1593	-	part of a light responsive element
PHT90291.1	CamOFP4	MRE	1880	1887	+	MYB binding site involved in light responsiveness
PHT90291.1	CamOFP4	CAAT-box	269	274	+	common cis-acting element in promoter and enhancer regions
PHT90291.1	CamOFP4	CAAT-box	300	305	+	common cis-acting element in promoter and enhancer regions
PHT90291.1	CamOFP4	CAAT-box	351	356	-	common cis-acting element in promoter and enhancer regions
PHT90291.1	CamOFP4	CAAT-box	416	421	-	common cis-acting element in promoter and enhancer regions
PHT90291.1	CamOFP4	CAAT-box	448	453	-	common cis-acting element in promoter and enhancer regions
PHT90291.1	CamOFP4	CAAT-box	471	476	-	common cis-acting element in promoter and enhancer regions
PHT90291.1	CamOFP4	CAAT-box	638	643	+	common cis-acting element in promoter and enhancer regions
PHT90291.1	CamOFP4	CAAT-box	769	774	+	common cis-acting element in promoter and enhancer regions
PHT90291.1	CamOFP4	CAAT-box	935	940	-	common cis-acting element in promoter and enhancer regions
PHT90291.1	CamOFP4	CAAT-box	966	971	-	common cis-acting element in promoter and enhancer regions
PHT90291.1	CamOFP4	CAAT-box	986	991	+	common cis-acting element in promoter and enhancer regions
PHT90291.1	CamOFP4	CAAT-box	1028	1033	-	common cis-acting element in promoter and enhancer regions
PHT90291.1	CamOFP4	CAAT-box	1114	1119	+	common cis-acting element in promoter and enhancer regions
PHT90291.1	CamOFP4	CAAT-box	1416	1421	+	common cis-acting element in promoter and enhancer regions
PHT90291.1	CamOFP4	CAAT-box	1717	1722	-	common cis-acting element in promoter and enhancer regions
PHT90291.1	CamOFP4	CAAT-box	2007	2012	+	common cis-acting element in promoter and enhancer regions
PHT90291.1	CamOFP4	G-box	335	341	-	cis-acting regulatory element involved in light responsiveness
PHT90291.1	CamOFP4	G-box	366	372	-	cis-acting regulatory element involved in light responsiveness
PHT90291.1	CamOFP4	G-box	563	569	-	cis-acting regulatory element involved in light responsiveness
PHT90291.1	CamOFP4	TC-rich repeats	1587	1596	-	cis-acting element involved in defense and stress responsiveness
PHT90291.1	CamOFP4	TC-rich repeats	1647	1656	-	cis-acting element involved in defense and stress responsiveness
PHT90291.1	CamOFP4	Box 4	520	526	+	part of a conserved DNA module involved in light responsiveness
PHT90291.1	CamOFP4	Box 4	1308	1314	-	part of a conserved DNA module involved in light responsiveness
PHT90291.1	CamOFP4	TGA-element	225	231	+	auxin-responsive element
PHT90291.1	CamOFP4	TGA-element	332	338	+	auxin-responsive element
PHT90291.1	CamOFP4	CGTCA-motif	562	567	-	cis-acting regulatory element involved in the MeJA-responsiveness
PHT90291.1	CamOFP4	CGTCA-motif	1402	1407	-	cis-acting regulatory element involved in the MeJA-responsiveness
PHT90291.1	CamOFP4	TCA-element	1639	1648	-	cis-acting element involved in salicylic acid responsiveness
PHT90291.1	CamOFP4	TCA-element	1885	1894	-	cis-acting element involved in salicylic acid responsiveness
PHT90291.1	CamOFP4	TATA-box	466	471	-	core promoter element around -30 of transcription start
PHT90291.1	CamOFP4	TATA-box	467	471	+	core promoter element around -30 of transcription start
PHT90291.1	CamOFP4	TATA-box	496	504	-	core promoter element around -30 of transcription start
PHT90291.1	CamOFP4	TATA-box	536	542	+	core promoter element around -30 of transcription start
PHT90291.1	CamOFP4	TATA-box	537	542	-	core promoter element around -30 of transcription start
PHT90291.1	CamOFP4	TATA-box	538	542	+	core promoter element around -30 of transcription start
PHT90291.1	CamOFP4	TATA-box	684	690	-	core promoter element around -30 of transcription start
PHT90291.1	CamOFP4	TATA-box	685	690	-	core promoter element around -30 of transcription start
PHT90291.1	CamOFP4	TATA-box	686	690	+	core promoter element around -30 of transcription start
PHT90291.1	CamOFP4	TATA-box	1155	1162	+	core promoter element around -30 of transcription start
PHT90291.1	CamOFP4	TATA-box	1239	1247	-	core promoter element around -30 of transcription start
PHT90291.1	CamOFP4	TATA-box	1271	1275	-	core promoter element around -30 of transcription start
PHT90291.1	CamOFP4	TATA-box	1290	1299	+	core promoter element around -30 of transcription start
PHT90291.1	CamOFP4	TATA-box	1292	1298	-	core promoter element around -30 of transcription start
PHT90291.1	CamOFP4	TATA-box	1293	1299	+	core promoter element around -30 of transcription start
PHT90291.1	CamOFP4	TATA-box	1294	1298	-	core promoter element around -30 of transcription start
PHT90291.1	CamOFP4	TATA-box	1319	1323	-	core promoter element around -30 of transcription start
PHT90291.1	CamOFP4	TATA-box	1557	1563	-	core promoter element around -30 of transcription start
PHT90291.1	CamOFP4	TATA-box	1558	1563	-	core promoter element around -30 of transcription start
PHT90291.1	CamOFP4	TATA-box	1559	1563	-	core promoter element around -30 of transcription start
PHT90291.1	CamOFP4	TATA-box	1609	1615	-	core promoter element around -30 of transcription start
PHT90291.1	CamOFP4	TATA-box	1610	1614	-	core promoter element around -30 of transcription start
PHT90291.1	CamOFP4	TATA-box	1626	1634	+	core promoter element around -30 of transcription start
PHT90291.1	CamOFP4	TATA-box	1882	1891	+	core promoter element around -30 of transcription start
PHT90291.1	CamOFP4	ABRE	336	341	+	cis-acting element involved in the abscisic acid responsiveness
PHT90291.1	CamOFP4	ABRE	366	371	-	cis-acting element involved in the abscisic acid responsiveness
PHT90291.1	CamOFP4	ABRE	564	569	+	cis-acting element involved in the abscisic acid responsiveness
PHT90291.1	CamOFP4	TATC-box	1253	1260	-	cis-acting element involved in gibberellin-responsiveness
PHT90291.1	CamOFP4	MBS	1551	1557	+	MYB binding site involved in drought-inducibility
PHT90291.1	CamOFP4	TGACG-motif	562	567	+	cis-acting regulatory element involved in the MeJA-responsiveness
PHT90291.1	CamOFP4	TGACG-motif	1402	1407	+	cis-acting regulatory element involved in the MeJA-responsiveness
PHT91194.1	CamOFP5	AuxRE	1826	1837	+	part of an auxin-responsive element
PHT91194.1	CamOFP5	LAMP-element	541	549	-	part of a light responsive element
PHT91194.1	CamOFP5	LAMP-element	1977	1985	+	part of a light responsive element
PHT91194.1	CamOFP5	CAT-box	56	62	-	cis-acting regulatory element related to meristem expression
PHT91194.1	CamOFP5	AE-box	692	700	+	part of a module for light response
PHT91194.1	CamOFP5	TCCC-motif	337	344	-	part of a light responsive element
PHT91194.1	CamOFP5	Unnamed__1	1184	1195	-	60K protein binding site
PHT91194.1	CamOFP5	GT1-motif	411	417	+	light responsive element
PHT91194.1	CamOFP5	A-box	657	663	+	cis-acting regulatory element
PHT91194.1	CamOFP5	A-box	661	667	+	cis-acting regulatory element
PHT91194.1	CamOFP5	TATA-box	153	157	+	core promoter element around -30 of transcription start
PHT91194.1	CamOFP5	TATA-box	163	169	+	core promoter element around -30 of transcription start
PHT91194.1	CamOFP5	TATA-box	164	170	+	core promoter element around -30 of transcription start
PHT91194.1	CamOFP5	TATA-box	165	171	+	core promoter element around -30 of transcription start
PHT91194.1	CamOFP5	TATA-box	166	172	+	core promoter element around -30 of transcription start
PHT91194.1	CamOFP5	TATA-box	167	171	+	core promoter element around -30 of transcription start
PHT91194.1	CamOFP5	TATA-box	190	196	-	core promoter element around -30 of transcription start
PHT91194.1	CamOFP5	TATA-box	191	196	-	core promoter element around -30 of transcription start
PHT91194.1	CamOFP5	TATA-box	192	196	+	core promoter element around -30 of transcription start
PHT91194.1	CamOFP5	TATA-box	213	219	-	core promoter element around -30 of transcription start
PHT91194.1	CamOFP5	TATA-box	215	219	+	core promoter element around -30 of transcription start
PHT91194.1	CamOFP5	TATA-box	315	321	+	core promoter element around -30 of transcription start
PHT91194.1	CamOFP5	TATA-box	316	320	+	core promoter element around -30 of transcription start
PHT91194.1	CamOFP5	TATA-box	436	440	+	core promoter element around -30 of transcription start
PHT91194.1	CamOFP5	TATA-box	562	568	-	core promoter element around -30 of transcription start
PHT91194.1	CamOFP5	TATA-box	564	568	+	core promoter element around -30 of transcription start
PHT91194.1	CamOFP5	TATA-box	611	618	-	core promoter element around -30 of transcription start
PHT91194.1	CamOFP5	TATA-box	612	618	-	core promoter element around -30 of transcription start
PHT91194.1	CamOFP5	TATA-box	613	618	-	core promoter element around -30 of transcription start
PHT91194.1	CamOFP5	TATA-box	614	618	+	core promoter element around -30 of transcription start
PHT91194.1	CamOFP5	TATA-box	683	689	+	core promoter element around -30 of transcription start
PHT91194.1	CamOFP5	TATA-box	684	689	-	core promoter element around -30 of transcription start
PHT91194.1	CamOFP5	TATA-box	685	689	+	core promoter element around -30 of transcription start
PHT91194.1	CamOFP5	TATA-box	756	760	+	core promoter element around -30 of transcription start
PHT91194.1	CamOFP5	TATA-box	833	841	+	core promoter element around -30 of transcription start
PHT91194.1	CamOFP5	TATA-box	890	896	+	core promoter element around -30 of transcription start
PHT91194.1	CamOFP5	TATA-box	891	895	+	core promoter element around -30 of transcription start
PHT91194.1	CamOFP5	TATA-box	1064	1071	-	core promoter element around -30 of transcription start
PHT91194.1	CamOFP5	TATA-box	1065	1071	-	core promoter element around -30 of transcription start
PHT91194.1	CamOFP5	TATA-box	1066	1071	-	core promoter element around -30 of transcription start
PHT91194.1	CamOFP5	TATA-box	1067	1071	-	core promoter element around -30 of transcription start
PHT91194.1	CamOFP5	TATA-box	1442	1446	-	core promoter element around -30 of transcription start
PHT91194.1	CamOFP5	TATA-box	1476	1482	-	core promoter element around -30 of transcription start
PHT91194.1	CamOFP5	TATA-box	1477	1483	-	core promoter element around -30 of transcription start
PHT91194.1	CamOFP5	TATA-box	1479	1483	-	core promoter element around -30 of transcription start
PHT91194.1	CamOFP5	TATA-box	1543	1547	-	core promoter element around -30 of transcription start
PHT91194.1	CamOFP5	TATA-box	1603	1607	-	core promoter element around -30 of transcription start
PHT91194.1	CamOFP5	TATA-box	1642	1648	+	core promoter element around -30 of transcription start
PHT91194.1	CamOFP5	TATA-box	1643	1647	-	core promoter element around -30 of transcription start
PHT91194.1	CamOFP5	TATA-box	1661	1667	-	core promoter element around -30 of transcription start
PHT91194.1	CamOFP5	TATA-box	1662	1667	-	core promoter element around -30 of transcription start
PHT91194.1	CamOFP5	TATA-box	1663	1667	-	core promoter element around -30 of transcription start
PHT91194.1	CamOFP5	TATA-box	1756	1762	-	core promoter element around -30 of transcription start
PHT91194.1	CamOFP5	TATA-box	1757	1763	+	core promoter element around -30 of transcription start
PHT91194.1	CamOFP5	TATA-box	1758	1762	-	core promoter element around -30 of transcription start
PHT91194.1	CamOFP5	TATA-box	1953	1959	+	core promoter element around -30 of transcription start
PHT91194.1	CamOFP5	TATA-box	1954	1958	-	core promoter element around -30 of transcription start
PHT91194.1	CamOFP5	ABRE	812	817	+	cis-acting element involved in the abscisic acid responsiveness
PHT91194.1	CamOFP5	TCA-element	35	44	+	cis-acting element involved in salicylic acid responsiveness
PHT91194.1	CamOFP5	TCA-element	1054	1063	-	cis-acting element involved in salicylic acid responsiveness
PHT91194.1	CamOFP5	G-Box	811	817	-	cis-acting regulatory element involved in light responsiveness
PHT91194.1	CamOFP5	GARE-motif	1114	1121	-	gibberellin-responsive element
PHT91194.1	CamOFP5	TGA-element	952	958	-	auxin-responsive element
PHT91194.1	CamOFP5	ARE	74	80	-	cis-acting regulatory element essential for the anaerobic induction
PHT91194.1	CamOFP5	ARE	1028	1034	+	cis-acting regulatory element essential for the anaerobic induction
PHT91194.1	CamOFP5	ARE	1133	1139	-	cis-acting regulatory element essential for the anaerobic induction
PHT91194.1	CamOFP5	ARE	1870	1876	+	cis-acting regulatory element essential for the anaerobic induction
PHT91194.1	CamOFP5	ATC-motif	99	107	-	part of a conserved DNA module involved in light responsiveness
PHT91194.1	CamOFP5	GA-motif	171	179	+	part of a light responsive element
PHT91194.1	CamOFP5	O2-site	730	738	+	cis-acting regulatory element involved in zein metabolism regulation
PHT91194.1	CamOFP5	O2-site	864	872	-	cis-acting regulatory element involved in zein metabolism regulation
PHT91194.1	CamOFP5	Box 4	228	234	+	part of a conserved DNA module involved in light responsiveness
PHT91194.1	CamOFP5	Box 4	500	506	+	part of a conserved DNA module involved in light responsiveness
PHT91194.1	CamOFP5	chs-CMA1a	487	495	+	part of a light responsive element
PHT91194.1	CamOFP5	CAAT-box	70	75	+	common cis-acting element in promoter and enhancer regions
PHT91194.1	CamOFP5	CAAT-box	133	138	+	common cis-acting element in promoter and enhancer regions
PHT91194.1	CamOFP5	CAAT-box	156	161	-	common cis-acting element in promoter and enhancer regions
PHT91194.1	CamOFP5	CAAT-box	210	215	-	common cis-acting element in promoter and enhancer regions
PHT91194.1	CamOFP5	CAAT-box	241	246	-	common cis-acting element in promoter and enhancer regions
PHT91194.1	CamOFP5	CAAT-box	271	276	-	common cis-acting element in promoter and enhancer regions
PHT91194.1	CamOFP5	CAAT-box	877	882	-	common cis-acting element in promoter and enhancer regions
PHT91194.1	CamOFP5	CAAT-box	933	938	-	common cis-acting element in promoter and enhancer regions
PHT91194.1	CamOFP5	CAAT-box	1359	1364	+	common cis-acting element in promoter and enhancer regions
PHT91194.1	CamOFP5	CAAT-box	1362	1367	-	common cis-acting element in promoter and enhancer regions
PHT91194.1	CamOFP5	CAAT-box	1639	1644	+	common cis-acting element in promoter and enhancer regions
PHT91194.1	CamOFP5	CAAT-box	1873	1878	+	common cis-acting element in promoter and enhancer regions
PHT91194.1	CamOFP5	CAAT-box	1950	1955	+	common cis-acting element in promoter and enhancer regions
PHT91194.1	CamOFP5	AT-rich element	43	53	-	binding site of AT-rich DNA binding protein (ATBP-1)
PHT91194.1	CamOFP5	TCT-motif	323	329	-	part of a light responsive element
PHT91194.1	CamOFP5	I-box	643	652	-	part of a light responsive element
PHT91194.1	CamOFP5	GATA-motif	221	228	+	part of a light responsive element
PHT91194.1	CamOFP5	GATA-motif	645	654	-	part of a light responsive element
PHT85943.1	CamOFP6	TATC-box	1274	1281	+	cis-acting element involved in gibberellin-responsiveness
PHT85943.1	CamOFP6	AE-box	1219	1227	+	part of a module for light response
PHT85943.1	CamOFP6	TGACG-motif	61	66	+	cis-acting regulatory element involved in the MeJA-responsiveness
PHT85943.1	CamOFP6	TGACG-motif	1617	1622	+	cis-acting regulatory element involved in the MeJA-responsiveness
PHT85943.1	CamOFP6	TGACG-motif	1969	1974	-	cis-acting regulatory element involved in the MeJA-responsiveness
PHT85943.1	CamOFP6	AT-rich sequence	1630	1639	-	element for maximal elicitor-mediated activation (2copies)
PHT85943.1	CamOFP6	ABRE	380	385	-	cis-acting element involved in the abscisic acid responsiveness
PHT85943.1	CamOFP6	A-box	1930	1936	-	cis-acting regulatory element
PHT85943.1	CamOFP6	TATA-box	55	59	+	core promoter element around -30 of transcription start
PHT85943.1	CamOFP6	TATA-box	159	167	-	core promoter element around -30 of transcription start
PHT85943.1	CamOFP6	TATA-box	342	348	+	core promoter element around -30 of transcription start
PHT85943.1	CamOFP6	TATA-box	343	348	-	core promoter element around -30 of transcription start
PHT85943.1	CamOFP6	TATA-box	344	348	+	core promoter element around -30 of transcription start
PHT85943.1	CamOFP6	TATA-box	372	376	+	core promoter element around -30 of transcription start
PHT85943.1	CamOFP6	TATA-box	389	393	+	core promoter element around -30 of transcription start
PHT85943.1	CamOFP6	TATA-box	401	408	-	core promoter element around -30 of transcription start
PHT85943.1	CamOFP6	TATA-box	589	595	+	core promoter element around -30 of transcription start
PHT85943.1	CamOFP6	TATA-box	590	595	-	core promoter element around -30 of transcription start
PHT85943.1	CamOFP6	TATA-box	591	595	+	core promoter element around -30 of transcription start
PHT85943.1	CamOFP6	TATA-box	637	643	+	core promoter element around -30 of transcription start
PHT85943.1	CamOFP6	TATA-box	638	642	+	core promoter element around -30 of transcription start
PHT85943.1	CamOFP6	TATA-box	1162	1169	+	core promoter element around -30 of transcription start
PHT85943.1	CamOFP6	TATA-box	1169	1177	+	core promoter element around -30 of transcription start
PHT85943.1	CamOFP6	TATA-box	1214	1220	+	core promoter element around -30 of transcription start
PHT85943.1	CamOFP6	TATA-box	1215	1219	-	core promoter element around -30 of transcription start
PHT85943.1	CamOFP6	TATA-box	1344	1348	-	core promoter element around -30 of transcription start
PHT85943.1	CamOFP6	TATA-box	1440	1444	-	core promoter element around -30 of transcription start
PHT85943.1	CamOFP6	TATA-box	1638	1644	+	core promoter element around -30 of transcription start
PHT85943.1	CamOFP6	TATA-box	1639	1644	-	core promoter element around -30 of transcription start
PHT85943.1	CamOFP6	TATA-box	1640	1644	-	core promoter element around -30 of transcription start
PHT85943.1	CamOFP6	TATA-box	1696	1708	+	core promoter element around -30 of transcription start
PHT85943.1	CamOFP6	TATA-box	1699	1706	-	core promoter element around -30 of transcription start
PHT85943.1	CamOFP6	TATA-box	1700	1706	-	core promoter element around -30 of transcription start
PHT85943.1	CamOFP6	TATA-box	1701	1706	-	core promoter element around -30 of transcription start
PHT85943.1	CamOFP6	TATA-box	1702	1706	-	core promoter element around -30 of transcription start
PHT85943.1	CamOFP6	TATA-box	1825	1831	+	core promoter element around -30 of transcription start
PHT85943.1	CamOFP6	TATA-box	1826	1833	-	core promoter element around -30 of transcription start
PHT85943.1	CamOFP6	TATA-box	1827	1833	-	core promoter element around -30 of transcription start
PHT85943.1	CamOFP6	TATA-box	1828	1834	+	core promoter element around -30 of transcription start
PHT85943.1	CamOFP6	TATA-box	1829	1833	-	core promoter element around -30 of transcription start
PHT85943.1	CamOFP6	Box 4	1719	1725	-	part of a conserved DNA module involved in light responsiveness
PHT85943.1	CamOFP6	Box 4	1754	1760	-	part of a conserved DNA module involved in light responsiveness
PHT85943.1	CamOFP6	G-box	380	386	+	cis-acting regulatory element involved in light responsiveness
PHT85943.1	CamOFP6	G-box	1279	1285	+	cis-acting regulatory element involved in light responsiveness
PHT85943.1	CamOFP6	ARE	601	607	+	cis-acting regulatory element essential for the anaerobic induction
PHT85943.1	CamOFP6	ARE	1195	1201	+	cis-acting regulatory element essential for the anaerobic induction
PHT85943.1	CamOFP6	ARE	1412	1418	+	cis-acting regulatory element essential for the anaerobic induction
PHT85943.1	CamOFP6	ARE	1956	1962	+	cis-acting regulatory element essential for the anaerobic induction
PHT85943.1	CamOFP6	CGTCA-motif	61	66	-	cis-acting regulatory element involved in the MeJA-responsiveness
PHT85943.1	CamOFP6	CGTCA-motif	1617	1622	-	cis-acting regulatory element involved in the MeJA-responsiveness
PHT85943.1	CamOFP6	CGTCA-motif	1969	1974	+	cis-acting regulatory element involved in the MeJA-responsiveness
PHT85943.1	CamOFP6	TGA-element	45	51	+	auxin-responsive element
PHT85943.1	CamOFP6	GATA-motif	1451	1458	-	part of a light responsive element
PHT85943.1	CamOFP6	GATA-motif	1911	1918	-	part of a light responsive element
PHT85943.1	CamOFP6	CAAT-box	77	82	+	common cis-acting element in promoter and enhancer regions
PHT85943.1	CamOFP6	CAAT-box	417	422	-	common cis-acting element in promoter and enhancer regions
PHT85943.1	CamOFP6	CAAT-box	628	633	+	common cis-acting element in promoter and enhancer regions
PHT85943.1	CamOFP6	CAAT-box	1198	1203	+	common cis-acting element in promoter and enhancer regions
PHT85943.1	CamOFP6	CAAT-box	1313	1318	-	common cis-acting element in promoter and enhancer regions
PHT85943.1	CamOFP6	CAAT-box	1432	1437	+	common cis-acting element in promoter and enhancer regions
PHT85943.1	CamOFP6	CAAT-box	1614	1619	-	common cis-acting element in promoter and enhancer regions
PHT85943.1	CamOFP6	CAAT-box	1732	1737	-	common cis-acting element in promoter and enhancer regions
PHT85943.1	CamOFP6	CAAT-box	1990	1995	+	common cis-acting element in promoter and enhancer regions
PHT85943.1	CamOFP6	MBSI	1500	1511	+	MYB binding site involved in flavonoid biosynthetic genes regulation
PHT85943.1	CamOFP6	chs-CMA1a	1691	1699	+	part of a light responsive element
PHT88768.1	CamOFP7	GC-motif	522	528	-	enhancer-like element involved in anoxic specific inducibility
PHT88768.1	CamOFP7	CAT-box	739	745	-	cis-acting regulatory element related to meristem expression
PHT88768.1	CamOFP7	TATA-box	225	232	-	core promoter element around -30 of transcription start
PHT88768.1	CamOFP7	TATA-box	226	232	-	core promoter element around -30 of transcription start
PHT88768.1	CamOFP7	TATA-box	227	232	-	core promoter element around -30 of transcription start
PHT88768.1	CamOFP7	TATA-box	228	232	+	core promoter element around -30 of transcription start
PHT88768.1	CamOFP7	TATA-box	286	290	+	core promoter element around -30 of transcription start
PHT88768.1	CamOFP7	TATA-box	997	1001	+	core promoter element around -30 of transcription start
PHT88768.1	CamOFP7	TATA-box	1332	1339	-	core promoter element around -30 of transcription start
PHT88768.1	CamOFP7	TATA-box	1333	1339	-	core promoter element around -30 of transcription start
PHT88768.1	CamOFP7	TATA-box	1334	1339	-	core promoter element around -30 of transcription start
PHT88768.1	CamOFP7	TATA-box	1335	1339	-	core promoter element around -30 of transcription start
PHT88768.1	CamOFP7	TATA-box	1529	1535	+	core promoter element around -30 of transcription start
PHT88768.1	CamOFP7	TATA-box	1530	1534	-	core promoter element around -30 of transcription start
PHT88768.1	CamOFP7	TATA-box	1619	1626	-	core promoter element around -30 of transcription start
PHT88768.1	CamOFP7	TATA-box	1747	1759	-	core promoter element around -30 of transcription start
PHT88768.1	CamOFP7	TATA-box	1749	1755	-	core promoter element around -30 of transcription start
PHT88768.1	CamOFP7	TATA-box	1750	1756	-	core promoter element around -30 of transcription start
PHT88768.1	CamOFP7	TATA-box	1751	1757	-	core promoter element around -30 of transcription start
PHT88768.1	CamOFP7	TATA-box	1752	1758	-	core promoter element around -30 of transcription start
PHT88768.1	CamOFP7	TATA-box	1753	1759	-	core promoter element around -30 of transcription start
PHT88768.1	CamOFP7	TATA-box	1754	1760	-	core promoter element around -30 of transcription start
PHT88768.1	CamOFP7	TATA-box	1756	1760	-	core promoter element around -30 of transcription start
PHT88768.1	CamOFP7	TATA-box	1911	1919	+	core promoter element around -30 of transcription start
PHT88768.1	CamOFP7	A-box	492	498	-	cis-acting regulatory element
PHT88768.1	CamOFP7	A-box	586	592	+	cis-acting regulatory element
PHT88768.1	CamOFP7	ABRE	482	489	-	cis-acting element involved in the abscisic acid responsiveness
PHT88768.1	CamOFP7	ABRE	791	797	+	cis-acting element involved in the abscisic acid responsiveness
PHT88768.1	CamOFP7	ABRE	792	797	+	cis-acting element involved in the abscisic acid responsiveness
PHT88768.1	CamOFP7	TCA-element	1036	1045	+	cis-acting element involved in salicylic acid responsiveness
PHT88768.1	CamOFP7	GARE-motif	1791	1798	-	gibberellin-responsive element
PHT88768.1	CamOFP7	G-Box	791	797	+	cis-acting regulatory element involved in light responsiveness
PHT88768.1	CamOFP7	ARE	165	171	-	cis-acting regulatory element essential for the anaerobic induction
PHT88768.1	CamOFP7	ARE	1959	1965	-	cis-acting regulatory element essential for the anaerobic induction
PHT88768.1	CamOFP7	TGA-element	989	995	-	auxin-responsive element
PHT88768.1	CamOFP7	O2-site	365	373	+	cis-acting regulatory element involved in zein metabolism regulation
PHT88768.1	CamOFP7	O2-site	502	511	+	cis-acting regulatory element involved in zein metabolism regulation
PHT88768.1	CamOFP7	G-box	791	797	+	cis-acting regulatory element involved in light responsiveness
PHT88768.1	CamOFP7	G-box	1640	1646	+	cis-acting regulatory element involved in light responsiveness
PHT88768.1	CamOFP7	Box 4	1767	1773	-	part of a conserved DNA module involved in light responsiveness
PHT88768.1	CamOFP7	Box 4	1836	1842	-	part of a conserved DNA module involved in light responsiveness
PHT88768.1	CamOFP7	Box 4	1862	1868	-	part of a conserved DNA module involved in light responsiveness
PHT88768.1	CamOFP7	Box 4	1875	1881	-	part of a conserved DNA module involved in light responsiveness
PHT88768.1	CamOFP7	Box 4	1991	1997	-	part of a conserved DNA module involved in light responsiveness
PHT88768.1	CamOFP7	TC-rich repeats	1050	1059	+	cis-acting element involved in defense and stress responsiveness
PHT88768.1	CamOFP7	chs-CMA2a	1544	1552	-	part of a light responsive element
PHT88768.1	CamOFP7	CAAT-box	59	64	+	common cis-acting element in promoter and enhancer regions
PHT88768.1	CamOFP7	CAAT-box	183	188	+	common cis-acting element in promoter and enhancer regions
PHT88768.1	CamOFP7	CAAT-box	279	284	+	common cis-acting element in promoter and enhancer regions
PHT88768.1	CamOFP7	CAAT-box	348	353	-	common cis-acting element in promoter and enhancer regions
PHT88768.1	CamOFP7	CAAT-box	565	570	+	common cis-acting element in promoter and enhancer regions
PHT88768.1	CamOFP7	CAAT-box	1062	1067	-	common cis-acting element in promoter and enhancer regions
PHT88768.1	CamOFP7	CAAT-box	1143	1148	-	common cis-acting element in promoter and enhancer regions
PHT88768.1	CamOFP7	CAAT-box	1243	1248	+	common cis-acting element in promoter and enhancer regions
PHT88768.1	CamOFP7	CAAT-box	1289	1294	+	common cis-acting element in promoter and enhancer regions
PHT88768.1	CamOFP7	CAAT-box	1612	1617	-	common cis-acting element in promoter and enhancer regions
PHT88768.1	CamOFP7	CAAT-box	1688	1693	+	common cis-acting element in promoter and enhancer regions
PHT88768.1	CamOFP7	CAAT-box	1716	1721	-	common cis-acting element in promoter and enhancer regions
PHT88768.1	CamOFP7	CAAT-box	1722	1727	+	common cis-acting element in promoter and enhancer regions
PHT88768.1	CamOFP7	CAAT-box	1957	1962	-	common cis-acting element in promoter and enhancer regions
PHT88768.1	CamOFP7	chs-CMA1a	1979	1987	+	part of a light responsive element
PHT88768.1	CamOFP7	NON-box	948	957	+	cis-acting regulatory element related to meristem specific activation
PHT88768.1	CamOFP7	GATA-motif	941	948	+	part of a light responsive element
PHT88768.1	CamOFP7	TCT-motif	336	342	-	part of a light responsive element
PHT88768.1	CamOFP7	TCT-motif	420	426	-	part of a light responsive element
PHT88768.1	CamOFP7	TCT-motif	1231	1237	+	part of a light responsive element
PHT88768.1	CamOFP7	TCT-motif	1623	1629	-	part of a light responsive element
PHT84793.1	CamOFP8	G-Box	951	957	+	cis-acting regulatory element involved in light responsiveness
PHT84793.1	CamOFP8	G-Box	1861	1867	-	cis-acting regulatory element involved in light responsiveness
PHT84793.1	CamOFP8	TCA-element	99	108	+	cis-acting element involved in salicylic acid responsiveness
PHT84793.1	CamOFP8	TCA-element	1554	1563	-	cis-acting element involved in salicylic acid responsiveness
PHT84793.1	CamOFP8	P-box	607	614	-	gibberellin-responsive element
PHT84793.1	CamOFP8	GT1-motif	231	238	-	light responsive element
PHT84793.1	CamOFP8	GT1-motif	232	238	-	light responsive element
PHT84793.1	CamOFP8	GT1-motif	466	473	+	light responsive element
PHT84793.1	CamOFP8	GT1-motif	874	881	+	light responsive element
PHT84793.1	CamOFP8	ABRE	951	956	-	cis-acting element involved in the abscisic acid responsiveness
PHT84793.1	CamOFP8	ABRE	1861	1867	-	cis-acting element involved in the abscisic acid responsiveness
PHT84793.1	CamOFP8	ABRE	1862	1867	+	cis-acting element involved in the abscisic acid responsiveness
PHT84793.1	CamOFP8	TATA-box	68	75	-	core promoter element around -30 of transcription start
PHT84793.1	CamOFP8	TATA-box	69	75	-	core promoter element around -30 of transcription start
PHT84793.1	CamOFP8	TATA-box	70	75	-	core promoter element around -30 of transcription start
PHT84793.1	CamOFP8	TATA-box	71	75	+	core promoter element around -30 of transcription start
PHT84793.1	CamOFP8	TATA-box	90	98	-	core promoter element around -30 of transcription start
PHT84793.1	CamOFP8	TATA-box	163	169	+	core promoter element around -30 of transcription start
PHT84793.1	CamOFP8	TATA-box	164	169	-	core promoter element around -30 of transcription start
PHT84793.1	CamOFP8	TATA-box	165	169	+	core promoter element around -30 of transcription start
PHT84793.1	CamOFP8	TATA-box	255	262	-	core promoter element around -30 of transcription start
PHT84793.1	CamOFP8	TATA-box	256	262	+	core promoter element around -30 of transcription start
PHT84793.1	CamOFP8	TATA-box	257	263	+	core promoter element around -30 of transcription start
PHT84793.1	CamOFP8	TATA-box	258	262	+	core promoter element around -30 of transcription start
PHT84793.1	CamOFP8	TATA-box	287	293	+	core promoter element around -30 of transcription start
PHT84793.1	CamOFP8	TATA-box	288	294	+	core promoter element around -30 of transcription start
PHT84793.1	CamOFP8	TATA-box	289	295	+	core promoter element around -30 of transcription start
PHT84793.1	CamOFP8	TATA-box	290	294	+	core promoter element around -30 of transcription start
PHT84793.1	CamOFP8	TATA-box	471	477	+	core promoter element around -30 of transcription start
PHT84793.1	CamOFP8	TATA-box	472	478	+	core promoter element around -30 of transcription start
PHT84793.1	CamOFP8	TATA-box	474	478	+	core promoter element around -30 of transcription start
PHT84793.1	CamOFP8	TATA-box	485	492	-	core promoter element around -30 of transcription start
PHT84793.1	CamOFP8	TATA-box	486	492	-	core promoter element around -30 of transcription start
PHT84793.1	CamOFP8	TATA-box	487	492	-	core promoter element around -30 of transcription start
PHT84793.1	CamOFP8	TATA-box	488	492	+	core promoter element around -30 of transcription start
PHT84793.1	CamOFP8	TATA-box	494	501	-	core promoter element around -30 of transcription start
PHT84793.1	CamOFP8	TATA-box	495	501	-	core promoter element around -30 of transcription start
PHT84793.1	CamOFP8	TATA-box	496	501	-	core promoter element around -30 of transcription start
PHT84793.1	CamOFP8	TATA-box	497	501	+	core promoter element around -30 of transcription start
PHT84793.1	CamOFP8	TATA-box	502	508	+	core promoter element around -30 of transcription start
PHT84793.1	CamOFP8	TATA-box	503	507	+	core promoter element around -30 of transcription start
PHT84793.1	CamOFP8	TATA-box	559	564	-	core promoter element around -30 of transcription start
PHT84793.1	CamOFP8	TATA-box	560	572	+	core promoter element around -30 of transcription start
PHT84793.1	CamOFP8	TATA-box	843	847	+	core promoter element around -30 of transcription start
PHT84793.1	CamOFP8	TATA-box	995	999	+	core promoter element around -30 of transcription start
PHT84793.1	CamOFP8	TATA-box	1045	1049	-	core promoter element around -30 of transcription start
PHT84793.1	CamOFP8	TATA-box	1221	1227	-	core promoter element around -30 of transcription start
PHT84793.1	CamOFP8	TATA-box	1222	1228	-	core promoter element around -30 of transcription start
PHT84793.1	CamOFP8	TATA-box	1223	1229	-	core promoter element around -30 of transcription start
PHT84793.1	CamOFP8	TATA-box	1224	1230	-	core promoter element around -30 of transcription start
PHT84793.1	CamOFP8	TATA-box	1225	1231	-	core promoter element around -30 of transcription start
PHT84793.1	CamOFP8	TATA-box	1226	1232	+	core promoter element around -30 of transcription start
PHT84793.1	CamOFP8	TATA-box	1227	1231	-	core promoter element around -30 of transcription start
PHT84793.1	CamOFP8	TATA-box	1232	1236	-	core promoter element around -30 of transcription start
PHT84793.1	CamOFP8	TATA-box	1721	1727	+	core promoter element around -30 of transcription start
PHT84793.1	CamOFP8	TATA-box	1722	1727	-	core promoter element around -30 of transcription start
PHT84793.1	CamOFP8	TATA-box	1723	1727	-	core promoter element around -30 of transcription start
PHT84793.1	CamOFP8	TATA-box	1751	1757	-	core promoter element around -30 of transcription start
PHT84793.1	CamOFP8	TATA-box	1752	1758	-	core promoter element around -30 of transcription start
PHT84793.1	CamOFP8	TATA-box	1753	1759	+	core promoter element around -30 of transcription start
PHT84793.1	CamOFP8	TATA-box	1754	1758	-	core promoter element around -30 of transcription start
PHT84793.1	CamOFP8	TATA-box	1763	1767	-	core promoter element around -30 of transcription start
PHT84793.1	CamOFP8	TATA-box	1827	1831	-	core promoter element around -30 of transcription start
PHT84793.1	CamOFP8	TATA-box	1838	1844	-	core promoter element around -30 of transcription start
PHT84793.1	CamOFP8	TATA-box	1840	1844	-	core promoter element around -30 of transcription start
PHT84793.1	CamOFP8	CAT-box	593	599	-	cis-acting regulatory element related to meristem expression
PHT84793.1	CamOFP8	TGACG-motif	36	41	-	cis-acting regulatory element involved in the MeJA-responsiveness
PHT84793.1	CamOFP8	TGACG-motif	1873	1878	+	cis-acting regulatory element involved in the MeJA-responsiveness
PHT84793.1	CamOFP8	CCAAT-box	964	970	+	MYBHv1 binding site
PHT84793.1	CamOFP8	CCAAT-box	1968	1974	-	MYBHv1 binding site
PHT84793.1	CamOFP8	GATA-motif	894	903	+	part of a light responsive element
PHT84793.1	CamOFP8	MRE	1636	1643	-	MYB binding site involved in light responsiveness
PHT84793.1	CamOFP8	CAAT-box	221	226	-	common cis-acting element in promoter and enhancer regions
PHT84793.1	CamOFP8	CAAT-box	241	246	+	common cis-acting element in promoter and enhancer regions
PHT84793.1	CamOFP8	CAAT-box	320	325	-	common cis-acting element in promoter and enhancer regions
PHT84793.1	CamOFP8	CAAT-box	334	339	-	common cis-acting element in promoter and enhancer regions
PHT84793.1	CamOFP8	CAAT-box	361	366	-	common cis-acting element in promoter and enhancer regions
PHT84793.1	CamOFP8	CAAT-box	367	372	-	common cis-acting element in promoter and enhancer regions
PHT84793.1	CamOFP8	CAAT-box	391	396	+	common cis-acting element in promoter and enhancer regions
PHT84793.1	CamOFP8	CAAT-box	420	425	-	common cis-acting element in promoter and enhancer regions
PHT84793.1	CamOFP8	CAAT-box	449	454	+	common cis-acting element in promoter and enhancer regions
PHT84793.1	CamOFP8	CAAT-box	666	671	-	common cis-acting element in promoter and enhancer regions
PHT84793.1	CamOFP8	CAAT-box	834	839	+	common cis-acting element in promoter and enhancer regions
PHT84793.1	CamOFP8	CAAT-box	1413	1418	-	common cis-acting element in promoter and enhancer regions
PHT84793.1	CamOFP8	CAAT-box	1511	1516	-	common cis-acting element in promoter and enhancer regions
PHT84793.1	CamOFP8	CAAT-box	1592	1597	-	common cis-acting element in promoter and enhancer regions
PHT84793.1	CamOFP8	CAAT-box	1659	1666	-	common cis-acting element in promoter and enhancer regions
PHT84793.1	CamOFP8	CAAT-box	1665	1670	-	common cis-acting element in promoter and enhancer regions
PHT84793.1	CamOFP8	CAAT-box	1685	1690	+	common cis-acting element in promoter and enhancer regions
PHT84793.1	CamOFP8	CAAT-box	1781	1786	+	common cis-acting element in promoter and enhancer regions
PHT84793.1	CamOFP8	CAAT-box	1823	1828	+	common cis-acting element in promoter and enhancer regions
PHT84793.1	CamOFP8	CAAT-box	1888	1893	-	common cis-acting element in promoter and enhancer regions
PHT84793.1	CamOFP8	CAAT-box	1931	1936	-	common cis-acting element in promoter and enhancer regions
PHT84793.1	CamOFP8	CAAT-box	1999	2004	-	common cis-acting element in promoter and enhancer regions
PHT84793.1	CamOFP8	TC-rich repeats	536	545	+	cis-acting element involved in defense and stress responsiveness
PHT84793.1	CamOFP8	TC-rich repeats	1289	1298	+	cis-acting element involved in defense and stress responsiveness
PHT84793.1	CamOFP8	TC-rich repeats	1626	1635	+	cis-acting element involved in defense and stress responsiveness
PHT84793.1	CamOFP8	Box 4	200	206	+	part of a conserved DNA module involved in light responsiveness
PHT84793.1	CamOFP8	Box 4	563	569	+	part of a conserved DNA module involved in light responsiveness
PHT84793.1	CamOFP8	Box 4	1444	1450	-	part of a conserved DNA module involved in light responsiveness
PHT84793.1	CamOFP8	G-box	248	257	-	cis-acting regulatory element involved in light responsiveness
PHT84793.1	CamOFP8	G-box	650	660	+	cis-acting regulatory element involved in light responsiveness
PHT84793.1	CamOFP8	G-box	1132	1138	-	cis-acting regulatory element involved in light responsiveness
PHT84793.1	CamOFP8	G-box	1859	1868	-	cis-acting regulatory element involved in light responsiveness
PHT84793.1	CamOFP8	G-box	1861	1867	-	cis-acting regulatory element involved in light responsiveness
PHT84793.1	CamOFP8	TGA-element	119	125	-	auxin-responsive element
PHT84793.1	CamOFP8	TGA-element	914	920	-	auxin-responsive element
PHT84793.1	CamOFP8	ATC-motif	337	346	-	part of a conserved DNA module involved in light responsiveness
PHT84793.1	CamOFP8	CGTCA-motif	36	41	+	cis-acting regulatory element involved in the MeJA-responsiveness
PHT84793.1	CamOFP8	CGTCA-motif	1873	1878	-	cis-acting regulatory element involved in the MeJA-responsiveness
PHT84793.1	CamOFP8	ARE	1595	1601	-	cis-acting regulatory element essential for the anaerobic induction
PHT82131.1	CamOFP9	CAT-box	221	227	-	cis-acting regulatory element related to meristem expression
PHT82131.1	CamOFP9	Gap-box	326	336	+	part of a light responsive element
PHT82131.1	CamOFP9	TGACG-motif	674	679	+	cis-acting regulatory element involved in the MeJA-responsiveness
PHT82131.1	CamOFP9	TGACG-motif	1711	1716	+	cis-acting regulatory element involved in the MeJA-responsiveness
PHT82131.1	CamOFP9	MBS	390	396	+	MYB binding site involved in drought-inducibility
PHT82131.1	CamOFP9	ATCT-motif	648	657	+	part of a conserved DNA module involved in light responsiveness
PHT82131.1	CamOFP9	ATCT-motif	1838	1847	+	part of a conserved DNA module involved in light responsiveness
PHT82131.1	CamOFP9	LAMP-element	394	402	-	part of a light responsive element
PHT82131.1	CamOFP9	G-Box	1347	1353	+	cis-acting regulatory element involved in light responsiveness
PHT82131.1	CamOFP9	AuxRR-core	728	735	-	cis-acting regulatory element involved in auxin responsiveness
PHT82131.1	CamOFP9	TCA-element	1759	1768	-	cis-acting element involved in salicylic acid responsiveness
PHT82131.1	CamOFP9	LTR	418	424	+	cis-acting element involved in low-temperature responsiveness
PHT82131.1	CamOFP9	LTR	685	691	-	cis-acting element involved in low-temperature responsiveness
PHT82131.1	CamOFP9	ABRE	1347	1352	-	cis-acting element involved in the abscisic acid responsiveness
PHT82131.1	CamOFP9	TATA-box	96	103	-	core promoter element around -30 of transcription start
PHT82131.1	CamOFP9	TATA-box	97	106	+	core promoter element around -30 of transcription start
PHT82131.1	CamOFP9	TATA-box	98	103	-	core promoter element around -30 of transcription start
PHT82131.1	CamOFP9	TATA-box	99	103	+	core promoter element around -30 of transcription start
PHT82131.1	CamOFP9	TATA-box	178	184	+	core promoter element around -30 of transcription start
PHT82131.1	CamOFP9	TATA-box	179	184	-	core promoter element around -30 of transcription start
PHT82131.1	CamOFP9	TATA-box	180	184	+	core promoter element around -30 of transcription start
PHT82131.1	CamOFP9	TATA-box	215	221	+	core promoter element around -30 of transcription start
PHT82131.1	CamOFP9	TATA-box	216	222	+	core promoter element around -30 of transcription start
PHT82131.1	CamOFP9	TATA-box	218	222	+	core promoter element around -30 of transcription start
PHT82131.1	CamOFP9	TATA-box	231	240	-	core promoter element around -30 of transcription start
PHT82131.1	CamOFP9	TATA-box	233	241	-	core promoter element around -30 of transcription start
PHT82131.1	CamOFP9	TATA-box	262	269	-	core promoter element around -30 of transcription start
PHT82131.1	CamOFP9	TATA-box	263	269	-	core promoter element around -30 of transcription start
PHT82131.1	CamOFP9	TATA-box	264	269	-	core promoter element around -30 of transcription start
PHT82131.1	CamOFP9	TATA-box	265	269	+	core promoter element around -30 of transcription start
PHT82131.1	CamOFP9	TATA-box	285	290	-	core promoter element around -30 of transcription start
PHT82131.1	CamOFP9	TATA-box	286	290	+	core promoter element around -30 of transcription start
PHT82131.1	CamOFP9	TATA-box	502	508	+	core promoter element around -30 of transcription start
PHT82131.1	CamOFP9	TATA-box	503	509	+	core promoter element around -30 of transcription start
PHT82131.1	CamOFP9	TATA-box	504	510	+	core promoter element around -30 of transcription start
PHT82131.1	CamOFP9	TATA-box	505	509	+	core promoter element around -30 of transcription start
PHT82131.1	CamOFP9	TATA-box	578	584	+	core promoter element around -30 of transcription start
PHT82131.1	CamOFP9	TATA-box	579	584	-	core promoter element around -30 of transcription start
PHT82131.1	CamOFP9	TATA-box	580	584	+	core promoter element around -30 of transcription start
PHT82131.1	CamOFP9	TATA-box	642	651	+	core promoter element around -30 of transcription start
PHT82131.1	CamOFP9	TATA-box	643	649	+	core promoter element around -30 of transcription start
PHT82131.1	CamOFP9	TATA-box	644	648	+	core promoter element around -30 of transcription start
PHT82131.1	CamOFP9	TATA-box	768	774	+	core promoter element around -30 of transcription start
PHT82131.1	CamOFP9	TATA-box	769	774	-	core promoter element around -30 of transcription start
PHT82131.1	CamOFP9	TATA-box	770	774	+	core promoter element around -30 of transcription start
PHT82131.1	CamOFP9	TATA-box	912	919	-	core promoter element around -30 of transcription start
PHT82131.1	CamOFP9	TATA-box	913	919	+	core promoter element around -30 of transcription start
PHT82131.1	CamOFP9	TATA-box	914	920	+	core promoter element around -30 of transcription start
PHT82131.1	CamOFP9	TATA-box	915	921	+	core promoter element around -30 of transcription start
PHT82131.1	CamOFP9	TATA-box	916	922	+	core promoter element around -30 of transcription start
PHT82131.1	CamOFP9	TATA-box	917	923	+	core promoter element around -30 of transcription start
PHT82131.1	CamOFP9	TATA-box	919	923	+	core promoter element around -30 of transcription start
PHT82131.1	CamOFP9	TATA-box	949	954	-	core promoter element around -30 of transcription start
PHT82131.1	CamOFP9	TATA-box	950	954	+	core promoter element around -30 of transcription start
PHT82131.1	CamOFP9	TATA-box	1002	1008	+	core promoter element around -30 of transcription start
PHT82131.1	CamOFP9	TATA-box	1003	1009	+	core promoter element around -30 of transcription start
PHT82131.1	CamOFP9	TATA-box	1004	1010	+	core promoter element around -30 of transcription start
PHT82131.1	CamOFP9	TATA-box	1005	1011	+	core promoter element around -30 of transcription start
PHT82131.1	CamOFP9	TATA-box	1006	1012	+	core promoter element around -30 of transcription start
PHT82131.1	CamOFP9	TATA-box	1007	1011	+	core promoter element around -30 of transcription start
PHT82131.1	CamOFP9	TATA-box	1024	1032	-	core promoter element around -30 of transcription start
PHT82131.1	CamOFP9	TATA-box	1027	1032	-	core promoter element around -30 of transcription start
PHT82131.1	CamOFP9	TATA-box	1028	1032	-	core promoter element around -30 of transcription start
PHT82131.1	CamOFP9	TATA-box	1094	1099	-	core promoter element around -30 of transcription start
PHT82131.1	CamOFP9	TATA-box	1095	1099	-	core promoter element around -30 of transcription start
PHT82131.1	CamOFP9	TATA-box	1109	1116	-	core promoter element around -30 of transcription start
PHT82131.1	CamOFP9	TATA-box	1202	1212	-	core promoter element around -30 of transcription start
PHT82131.1	CamOFP9	TATA-box	1203	1210	-	core promoter element around -30 of transcription start
PHT82131.1	CamOFP9	TATA-box	1204	1210	-	core promoter element around -30 of transcription start
PHT82131.1	CamOFP9	TATA-box	1205	1212	-	core promoter element around -30 of transcription start
PHT82131.1	CamOFP9	TATA-box	1206	1212	-	core promoter element around -30 of transcription start
PHT82131.1	CamOFP9	TATA-box	1208	1212	-	core promoter element around -30 of transcription start
PHT82131.1	CamOFP9	TATA-box	1216	1222	-	core promoter element around -30 of transcription start
PHT82131.1	CamOFP9	TATA-box	1217	1223	-	core promoter element around -30 of transcription start
PHT82131.1	CamOFP9	TATA-box	1218	1224	-	core promoter element around -30 of transcription start
PHT82131.1	CamOFP9	TATA-box	1219	1225	-	core promoter element around -30 of transcription start
PHT82131.1	CamOFP9	TATA-box	1220	1224	-	core promoter element around -30 of transcription start
PHT82131.1	CamOFP9	TATA-box	1274	1280	+	core promoter element around -30 of transcription start
PHT82131.1	CamOFP9	TATA-box	1275	1279	-	core promoter element around -30 of transcription start
PHT82131.1	CamOFP9	TATA-box	1286	1292	+	core promoter element around -30 of transcription start
PHT82131.1	CamOFP9	TATA-box	1287	1292	-	core promoter element around -30 of transcription start
PHT82131.1	CamOFP9	TATA-box	1288	1292	-	core promoter element around -30 of transcription start
PHT82131.1	CamOFP9	TATA-box	1302	1309	-	core promoter element around -30 of transcription start
PHT82131.1	CamOFP9	TATA-box	1303	1309	-	core promoter element around -30 of transcription start
PHT82131.1	CamOFP9	TATA-box	1305	1309	-	core promoter element around -30 of transcription start
PHT82131.1	CamOFP9	TATA-box	1419	1426	+	core promoter element around -30 of transcription start
PHT82131.1	CamOFP9	TATA-box	1582	1588	-	core promoter element around -30 of transcription start
PHT82131.1	CamOFP9	TATA-box	1583	1589	-	core promoter element around -30 of transcription start
PHT82131.1	CamOFP9	TATA-box	1584	1590	-	core promoter element around -30 of transcription start
PHT82131.1	CamOFP9	TATA-box	1585	1591	-	core promoter element around -30 of transcription start
PHT82131.1	CamOFP9	TATA-box	1586	1590	-	core promoter element around -30 of transcription start
PHT82131.1	CamOFP9	TATA-box	1668	1675	-	core promoter element around -30 of transcription start
PHT82131.1	CamOFP9	TATA-box	1671	1677	-	core promoter element around -30 of transcription start
PHT82131.1	CamOFP9	TATA-box	1673	1677	-	core promoter element around -30 of transcription start
PHT82131.1	CamOFP9	TATA-box	1725	1729	-	core promoter element around -30 of transcription start
PHT82131.1	CamOFP9	TATA-box	1788	1796	-	core promoter element around -30 of transcription start
PHT82131.1	CamOFP9	TATA-box	1790	1799	+	core promoter element around -30 of transcription start
PHT82131.1	CamOFP9	TATA-box	1901	1906	-	core promoter element around -30 of transcription start
PHT82131.1	CamOFP9	TATA-box	1902	1906	-	core promoter element around -30 of transcription start
PHT82131.1	CamOFP9	TATA-box	1977	1986	+	core promoter element around -30 of transcription start
PHT82131.1	CamOFP9	TATA-box	1978	1984	+	core promoter element around -30 of transcription start
PHT82131.1	CamOFP9	TATA-box	1979	1983	-	core promoter element around -30 of transcription start
PHT82131.1	CamOFP9	P-box	1390	1397	-	gibberellin-responsive element
PHT82131.1	CamOFP9	GT1-motif	76	82	+	light responsive element
PHT82131.1	CamOFP9	GT1-motif	155	161	+	light responsive element
PHT82131.1	CamOFP9	GT1-motif	375	381	+	light responsive element
PHT82131.1	CamOFP9	GT1-motif	413	420	-	light responsive element
PHT82131.1	CamOFP9	GT1-motif	414	420	-	light responsive element
PHT82131.1	CamOFP9	Box 4	1034	1040	-	part of a conserved DNA module involved in light responsiveness
PHT82131.1	CamOFP9	Box 4	1488	1494	-	part of a conserved DNA module involved in light responsiveness
PHT82131.1	CamOFP9	Box 4	1997	2003	-	part of a conserved DNA module involved in light responsiveness
PHT82131.1	CamOFP9	O2-site	1652	1661	-	cis-acting regulatory element involved in zein metabolism regulation
PHT82131.1	CamOFP9	G-box	1782	1788	+	cis-acting regulatory element involved in light responsiveness
PHT82131.1	CamOFP9	CGTCA-motif	674	679	-	cis-acting regulatory element involved in the MeJA-responsiveness
PHT82131.1	CamOFP9	CGTCA-motif	1711	1716	-	cis-acting regulatory element involved in the MeJA-responsiveness
PHT82131.1	CamOFP9	ARE	126	132	-	cis-acting regulatory element essential for the anaerobic induction
PHT82131.1	CamOFP9	ARE	386	392	+	cis-acting regulatory element essential for the anaerobic induction
PHT82131.1	CamOFP9	ARE	407	413	+	cis-acting regulatory element essential for the anaerobic induction
PHT82131.1	CamOFP9	GATA-motif	1733	1744	-	part of a light responsive element
PHT82131.1	CamOFP9	MRE	73	80	-	MYB binding site involved in light responsiveness
PHT82131.1	CamOFP9	TCT-motif	1823	1829	-	part of a light responsive element
PHT82131.1	CamOFP9	AT-rich element	1200	1210	-	binding site of AT-rich DNA binding protein (ATBP-1)
PHT82131.1	CamOFP9	CAAT-box	32	37	+	common cis-acting element in promoter and enhancer regions
PHT82131.1	CamOFP9	CAAT-box	89	94	+	common cis-acting element in promoter and enhancer regions
PHT82131.1	CamOFP9	CAAT-box	170	175	+	common cis-acting element in promoter and enhancer regions
PHT82131.1	CamOFP9	CAAT-box	290	295	-	common cis-acting element in promoter and enhancer regions
PHT82131.1	CamOFP9	CAAT-box	326	331	+	common cis-acting element in promoter and enhancer regions
PHT82131.1	CamOFP9	CAAT-box	410	415	+	common cis-acting element in promoter and enhancer regions
PHT82131.1	CamOFP9	CAAT-box	425	430	+	common cis-acting element in promoter and enhancer regions
PHT82131.1	CamOFP9	CAAT-box	432	437	+	common cis-acting element in promoter and enhancer regions
PHT82131.1	CamOFP9	CAAT-box	472	477	+	common cis-acting element in promoter and enhancer regions
PHT82131.1	CamOFP9	CAAT-box	666	671	-	common cis-acting element in promoter and enhancer regions
PHT82131.1	CamOFP9	CAAT-box	869	874	+	common cis-acting element in promoter and enhancer regions
PHT82131.1	CamOFP9	CAAT-box	870	878	-	common cis-acting element in promoter and enhancer regions
PHT82131.1	CamOFP9	CAAT-box	872	877	-	common cis-acting element in promoter and enhancer regions
PHT82131.1	CamOFP9	CAAT-box	1064	1069	-	common cis-acting element in promoter and enhancer regions
PHT82131.1	CamOFP9	CAAT-box	1123	1128	-	common cis-acting element in promoter and enhancer regions
PHT82131.1	CamOFP9	CAAT-box	1181	1186	+	common cis-acting element in promoter and enhancer regions
PHT82131.1	CamOFP9	CAAT-box	1184	1189	-	common cis-acting element in promoter and enhancer regions
PHT82131.1	CamOFP9	CAAT-box	1265	1270	-	common cis-acting element in promoter and enhancer regions
PHT82131.1	CamOFP9	CAAT-box	1469	1474	+	common cis-acting element in promoter and enhancer regions
PHT82131.1	CamOFP9	CAAT-box	1505	1510	-	common cis-acting element in promoter and enhancer regions
PHT82131.1	CamOFP9	CAAT-box	1731	1736	+	common cis-acting element in promoter and enhancer regions
PHT82131.1	CamOFP9	CAAT-box	1772	1777	+	common cis-acting element in promoter and enhancer regions
PHT82131.1	CamOFP9	CAAT-box	1919	1927	+	common cis-acting element in promoter and enhancer regions
PHT82131.1	CamOFP9	CAAT-box	1920	1925	+	common cis-acting element in promoter and enhancer regions
PHT82132.1	CamOFP10	AE-box	515	523	-	part of a module for light response
PHT82132.1	CamOFP10	ATCT-motif	1473	1482	-	part of a conserved DNA module involved in light responsiveness
[truncated: 1,476 more rows]
